# Supplementary material for: Nonequilibrium phase transition of a one dimensional system reaches the absorbing state by two different ways
Source: Sci Rep. 2023 Dec 6;13:21555. doi: 10.1038/s41598-023-48394-w (PMC10700335; doi:10.1038/s41598-023-48394-w)
Supplement: Supplementary file 1 — Supplementary Information 1. [file 41598_2023_48394_MOESM1_ESM.txt]

C	D	G	H	K	L	O	P
1	0.01487	1	0.01547	1	0.02552	1	0.02361
2	0.01155	2	0.02002	2	0.02218	2	0.01955
3	0.01328	3	0.02801	3	0.01884	3	0.01853
4	0.01714	4	0.03544	4	0.0231	4	0.01698
5	0.02595	5	0.04151	5	0.02552	5	0.02206
6	0.03519	6	0.04511	6	0.03121	6	0.03109
7	0.04572	7	0.04641	7	0.04606	7	0.04089
8	0.05428	8	0.04665	8	0.06288	8	0.05375
9	0.0564	9	0.04738	9	0.07792	9	0.07102
10	0.05387	10	0.04776	10	0.08669	10	0.0831
11	0.04789	11	0.04768	11	0.08466	11	0.08226
12	0.04058	12	0.04707	12	0.07341	12	0.07879
13	0.03424	13	0.04675	13	0.06412	13	0.06463
14	0.03163	14	0.04538	14	0.04835	14	0.05052
15	0.02984	15	0.04441	15	0.03337	15	0.03623
16	0.03065	16	0.04288	16	0.02545	16	0.02947
17	0.03108	17	0.04049	17	0.02159	17	0.02762
18	0.03199	18	0.03834	18	0.01943	18	0.02403
19	0.03136	19	0.03515	19	0.02153	19	0.02571
20	0.03035	20	0.03296	20	0.02316	20	0.02684
21	0.02947	21	0.0302	21	0.02447	21	0.02768
22	0.02784	22	0.02705	22	0.02244	22	0.02565
23	0.02672	23	0.02401	23	0.02179	23	0.02421
24	0.02577	24	0.02146	24	0.01852	24	0.02063
25	0.02437	25	0.01872	25	0.01596	25	0.01572
26	0.02296	26	0.01586	26	0.0125	26	0.01208
27	0.02129	27	0.01361	27	0.00981	27	0.01058
28	0.02067	28	0.01112	28	0.00641	28	0.00676
29	0.01892	29	0.00933	29	0.00635	29	0.00586
30	0.01776	30	0.00763	30	0.00438	30	0.00484
31	0.01644	31	0.00603	31	0.00419	31	0.00371
32	0.01452	32	0.00494	32	0.00229	32	0.00401
33	0.01258	33	0.00386	33	0.00334	33	0.00293
34	0.0106	34	0.00307	34	0.00216	34	0.00161
35	0.00906	35	0.00223	35	0.00183	35	0.00108
36	0.00765	36	0.00169	36	0.00183	36	0.00132
37	0.00627	37	0.00131	37	0.00177	37	6.57619E-4
38	0.00484	38	9.29984E-4	38	0.00183	38	8.3697E-4
39	0.00382	39	6.83901E-4	39	0.00111	39	4.78269E-4
40	0.00297	40	4.7556E-4	40	5.88851E-4	40	4.18485E-4
41	0.00224	41	3.30627E-4	41	6.54279E-4	41	3.58702E-4
42	0.00169	42	2.15889E-4	42	6.54279E-5	42	4.18485E-4
43	0.00116	43	1.66069E-4	43	1.96284E-4	43	2.98918E-4
44	8.96653E-4	44	9.20926E-5	44	1.30856E-4	44	2.39134E-4
45	5.85379E-4	45	5.13303E-5	45	6.54279E-5	45	2.98918E-4
46	4.32066E-4	46	3.77429E-5	46	1.30856E-4	46	3.58702E-4
47	2.6946E-4	47	1.66069E-5	47	0	47	2.39134E-4
48	1.85835E-4	48	1.66069E-5	48	6.54279E-5	48	5.97836E-5
49	5.11046E-5	49	1.66069E-5	49	6.54279E-5	49	0
50	3.71669E-5	50	7.54857E-6	50	6.54279E-5	50	0
51	9.29174E-6	51	3.01943E-6	51	0	51	0
52	9.29174E-6	52	0	52	0	52	0
53	2.32293E-5	53	0	53	0	53	0
54	4.64587E-6	54	0	54	0	54	0
55	0	55	0	55	0	55	0
56	9.29174E-6	56	0	56	0	56	0
57	0	57	0	57	0	57	0
58	0	58	0	58	0	58	0
59	0	59	0	59	0	59	0
60	0	60	0	60	0	60	0
61	0	61	0	61	0	61	0
62	0	62	0	62	0	62	0
63	0	63	0	63	0	63	0
64	0	64	0	64	0	64	0
65	0	65	0	65	0	65	0
66	0	66	0	66	0	66	0
67	0	67	0	67	0	67	0
68	0	68	0	68	0	68	0
69	0	69	0	69	0	69	0
70	0	70	0	70	0	70	0
71	0	71	0	71	0	71	0
72	0	72	0	72	0	72	0
73	0	73	0	73	0	73	0
74	0	74	0	74	0	74	0
75	0	75	0	75	0	75	0
76	0	76	0	76	0	76	0
77	0	77	0	77	0	77	0
78	0	78	0	78	0	78	0
79	0	79	0	79	0	79	0
80	0	80	0	80	0	80	0
81	0	81	0	81	0	81	0
82	0	82	0	82	0	82	0
83	0	83	0	83	0	83	0
84	0	84	0	84	0	84	0
85	0	85	0	85	0	85	0
86	0	86	0	86	0	86	0
87	0	87	0	87	0	87	0
88	0	88	0	88	0	88	0
89	0	89	0	89	0	89	0
90	0	90	0	90	0	90	0
91	0	91	0	91	0	91	0
92	0	92	0	92	0	92	0
93	0	93	0	93	0	93	0
94	0	94	0	94	0	94	0
95	0	95	0	95	0	95	0
96	0	96	0	96	0	96	0
97	0	97	0	97	0	97	0
98	0	98	0	98	0	98	0
99	0	99	0	99	0	99	0
100	0	100	0	100	0	100	0
