# Supplementary material for: Nonequilibrium phase transition of a one dimensional system reaches the absorbing state by two different ways
Source: Sci Rep. 2023 Dec 6;13:21555. doi: 10.1038/s41598-023-48394-w (PMC10700335; doi:10.1038/s41598-023-48394-w)
Supplement: Supplementary file 2 — Supplementary Information 2. [file 41598_2023_48394_MOESM2_ESM.txt]

A	B
1E-3	0.1661
9.09E-4	0.17306
8.333E-4	0.1791
7.692E-4	0.18398
7.142E-4	0.18828
