# Supplementary material for: Nonequilibrium phase transition of a one dimensional system reaches the absorbing state by two different ways
Source: Sci Rep. 2023 Dec 6;13:21555. doi: 10.1038/s41598-023-48394-w (PMC10700335; doi:10.1038/s41598-023-48394-w)
Supplement: Supplementary file 3 — Supplementary Information 3. [file 41598_2023_48394_MOESM3_ESM.txt]

A	B
0.087	0
0.088	0
0.089	0
0.09	0
0.091	0
0.092	0.04399
0.0925	0.05912
0.093	0.06987
0.0935	0.07501
0.094	0.08199
0.0945	0.08583
0.095	0.08996
0.0955	0.09423
0.096	0.09749
0.0965	0.09965
0.097	0.10349
0.0975	0.1057
0.098	0.10794
0.099	0.1129
0.1	0.1168
0.11	0.1425
0.12	0.1546
0.14	0.1608
0.16	0.1503
0.18	0.1285
0.19	0.1124
0.2	0.09138
0.21	0.07287
0.22	0.04921
0.23	0.02689
0.235	0.0212
0.24	0.00865
0.25	0.00115
0.26	0
0.27	0
0.28	0
