# Supplementary material for: Nonequilibrium phase transition of a one dimensional system reaches the absorbing state by two different ways
Source: Sci Rep. 2023 Dec 6;13:21555. doi: 10.1038/s41598-023-48394-w (PMC10700335; doi:10.1038/s41598-023-48394-w)
Supplement: Supplementary file 4 — Supplementary Information 4. [file 41598_2023_48394_MOESM4_ESM.txt]

A	B	C	D	E	F
1	0.10006	1	0.10048	1	0.09972
2	0.1497	2	0.14956	2	0.14717
3	0.20951	3	0.20877	3	0.20437
4	0.27708	4	0.27523	4	0.2689
5	0.3484	5	0.34521	5	0.33702
6	0.4189	6	0.41482	6	0.40552
7	0.48727	7	0.48177	7	0.47154
8	0.44979	8	0.44365	8	0.43368
9	0.44995	9	0.44405	9	0.43513
10	0.43452	10	0.42906	10	0.42198
11	0.40599	11	0.40172	11	0.39621
12	0.36939	12	0.36621	12	0.36248
13	0.32905	13	0.32654	13	0.32436
14	0.28702	14	0.2861	14	0.2846
15	0.24749	15	0.24665	15	0.246
16	0.21758	16	0.21699	16	0.21731
17	0.19047	17	0.19022	17	0.19099
18	0.17013	18	0.1701	18	0.17143
19	0.15175	19	0.15248	19	0.15422
20	0.13674	20	0.13781	20	0.13932
21	0.12439	21	0.12566	21	0.12729
22	0.11495	22	0.11651	22	0.11805
23	0.10854	23	0.11056	23	0.11187
24	0.10513	24	0.10746	24	0.10861
25	0.10094	25	0.10363	25	0.1046
26	0.09926	26	0.10146	26	0.10258
27	0.0988	27	0.10129	27	0.10236
28	0.09994	28	0.10234	28	0.10363
29	0.10191	29	0.10424	29	0.10546
30	0.10426	30	0.10657	30	0.10765
31	0.10649	31	0.10864	31	0.10952
32	0.10832	32	0.10991	32	0.11072
33	0.11027	33	0.1118	33	0.11218
34	0.11194	34	0.11336	34	0.11325
35	0.11358	35	0.11465	35	0.11423
36	0.11482	36	0.11594	36	0.11508
37	0.11583	37	0.1167	37	0.11554
38	0.11638	38	0.11721	38	0.11578
39	0.1168	39	0.11756	39	0.11602
40	0.11678	40	0.11768	40	0.11598
41	0.11694	41	0.11787	41	0.11593
42	0.11704	42	0.11805	42	0.11565
43	0.11673	43	0.11796	43	0.11546
44	0.1164	44	0.1177	44	0.11509
45	0.11634	45	0.11744	45	0.11506
46	0.11606	46	0.11711	46	0.1147
47	0.11595	47	0.11709	47	0.11463
48	0.11576	48	0.1169	48	0.1145
49	0.11549	49	0.11674	49	0.1145
50	0.11578	50	0.11645	50	0.11428
51	0.11568	51	0.11638	51	0.11414
52	0.11575	52	0.11624	52	0.11384
53	0.1159	53	0.11633	53	0.11384
54	0.11619	54	0.11636	54	0.11336
55	0.1166	55	0.11621	55	0.11343
56	0.11668	56	0.1162	56	0.1133
57	0.11668	57	0.11612	57	0.11306
58	0.11699	58	0.11611	58	0.11306
59	0.11702	59	0.11593	59	0.11314
60	0.11725	60	0.11605	60	0.11303
61	0.11714	61	0.11592	61	0.11322
62	0.11726	62	0.11595	62	0.11301
63	0.11731	63	0.11577	63	0.11285
64	0.11728	64	0.11582	64	0.11298
65	0.11726	65	0.11559	65	0.11288
66	0.11713	66	0.1157	66	0.11226
67	0.11693	67	0.11553	67	0.11214
68	0.11655	68	0.11532	68	0.11172
69	0.11626	69	0.11522	69	0.1114
70	0.11627	70	0.11496	70	0.11137
71	0.11581	71	0.11475	71	0.11101
72	0.1158	72	0.11451	72	0.11075
73	0.11572	73	0.11446	73	0.11092
74	0.11565	74	0.11438	74	0.1106
75	0.11607	75	0.11441	75	0.11057
76	0.11592	76	0.11436	76	0.11082
77	0.11594	77	0.1145	77	0.11047
78	0.11607	78	0.11438	78	0.11027
79	0.11591	79	0.11466	79	0.1102
80	0.11609	80	0.11449	80	0.10996
81	0.11605	81	0.11447	81	0.10998
82	0.11593	82	0.11443	82	0.10985
83	0.11596	83	0.11426	83	0.10953
84	0.11556	84	0.11389	84	0.10965
85	0.1157	85	0.11389	85	0.10958
86	0.1156	86	0.1135	86	0.10925
87	0.11516	87	0.11331	87	0.1092
88	0.11485	88	0.11298	88	0.10882
89	0.11463	89	0.11286	89	0.10849
90	0.11445	90	0.1125	90	0.10827
91	0.1144	91	0.11263	91	0.1082
92	0.11419	92	0.1125	92	0.10787
93	0.11411	93	0.1126	93	0.10771
94	0.11414	94	0.11246	94	0.10727
95	0.1142	95	0.11229	95	0.10721
96	0.11414	96	0.11213	96	0.10717
97	0.11413	97	0.11207	97	0.10715
98	0.11401	98	0.11183	98	0.1069
99	0.11399	99	0.11163	99	0.10682
100	0.11386	100	0.11119	100	0.10675
101	0.11369	101	0.11108	101	0.10675
102	0.1135	102	0.11107	102	0.10639
103	0.11341	103	0.11086	103	0.10629
104	0.11321	104	0.11102	104	0.10607
105	0.11307	105	0.11094	105	0.10602
106	0.11258	106	0.11092	106	0.10592
107	0.11226	107	0.11101	107	0.10588
108	0.11223	108	0.11091	108	0.10598
109	0.11211	109	0.1109	109	0.10595
110	0.11167	110	0.11089	110	0.10583
111	0.11154	111	0.11069	111	0.10579
112	0.11119	112	0.11063	112	0.10537
113	0.1112	113	0.11063	113	0.10529
114	0.11123	114	0.11046	114	0.10499
115	0.11098	115	0.11045	115	0.1048
116	0.11071	116	0.11036	116	0.10489
117	0.11072	117	0.1103	117	0.10475
118	0.11083	118	0.11016	118	0.1045
119	0.11083	119	0.11017	119	0.10452
120	0.11085	120	0.11009	120	0.10464
121	0.11095	121	0.11011	121	0.10467
122	0.1111	122	0.11004	122	0.10445
123	0.1113	123	0.10986	123	0.10429
124	0.11129	124	0.10965	124	0.10414
125	0.1112	125	0.1095	125	0.10396
126	0.11134	126	0.10938	126	0.10389
127	0.11123	127	0.10916	127	0.10338
128	0.11131	128	0.10905	128	0.10318
129	0.11114	129	0.10901	129	0.10289
130	0.11117	130	0.10892	130	0.10271
131	0.11143	131	0.10875	131	0.10267
132	0.11135	132	0.10877	132	0.10254
133	0.11141	133	0.10859	133	0.10235
134	0.11152	134	0.10858	134	0.10216
135	0.11113	135	0.10855	135	0.10189
136	0.11109	136	0.10842	136	0.10181
137	0.11087	137	0.10823	137	0.10134
138	0.11086	138	0.10823	138	0.10114
139	0.11087	139	0.10812	139	0.1009
140	0.11054	140	0.10803	140	0.10064
141	0.1105	141	0.10781	141	0.10063
142	0.11067	142	0.10762	142	0.10079
143	0.11073	143	0.10745	143	0.10075
144	0.111	144	0.1074	144	0.10075
145	0.11085	145	0.10717	145	0.10055
146	0.11067	146	0.107	146	0.10041
147	0.11079	147	0.10668	147	0.10025
148	0.11062	148	0.10658	148	0.10002
149	0.11043	149	0.10642	149	0.09974
150	0.11016	150	0.10623	150	0.09944
151	0.11002	151	0.10615	151	0.09938
152	0.10988	152	0.10626	152	0.09929
153	0.1098	153	0.10604	153	0.0991
154	0.1096	154	0.10627	154	0.09907
155	0.10939	155	0.10615	155	0.09913
156	0.1092	156	0.10612	156	0.09909
157	0.10913	157	0.10623	157	0.09892
158	0.10868	158	0.10614	158	0.0988
159	0.10826	159	0.10604	159	0.0987
160	0.10821	160	0.1061	160	0.09879
161	0.10807	161	0.10585	161	0.09843
162	0.10804	162	0.10549	162	0.09819
163	0.10805	163	0.10547	163	0.09766
164	0.10795	164	0.10525	164	0.09772
165	0.10804	165	0.10507	165	0.09764
166	0.10824	166	0.10486	166	0.09725
167	0.10811	167	0.10481	167	0.0972
168	0.10826	168	0.10456	168	0.09725
169	0.10822	169	0.10471	169	0.09704
170	0.10798	170	0.10467	170	0.09702
171	0.10789	171	0.10468	171	0.09687
172	0.10782	172	0.10462	172	0.09692
173	0.10763	173	0.10452	173	0.0969
174	0.10747	174	0.10443	174	0.09659
175	0.10738	175	0.10428	175	0.09644
176	0.10728	176	0.10425	176	0.09663
177	0.10763	177	0.10403	177	0.09653
178	0.10779	178	0.10375	178	0.09635
179	0.10779	179	0.10363	179	0.09587
180	0.10787	180	0.10343	180	0.09601
181	0.10812	181	0.10329	181	0.0961
182	0.10791	182	0.10337	182	0.09634
183	0.10795	183	0.10321	183	0.09605
184	0.10783	184	0.10324	184	0.09599
185	0.10756	185	0.10329	185	0.09597
186	0.10741	186	0.10336	186	0.09609
187	0.10712	187	0.10343	187	0.096
188	0.10685	188	0.10342	188	0.09577
189	0.10695	189	0.10351	189	0.09547
190	0.10724	190	0.10355	190	0.09547
191	0.10724	191	0.10361	191	0.09545
192	0.10723	192	0.10369	192	0.09547
193	0.1074	193	0.10356	193	0.09535
194	0.10751	194	0.10345	194	0.09512
195	0.10774	195	0.10339	195	0.09523
196	0.10786	196	0.10329	196	0.09502
197	0.10756	197	0.10317	197	0.09497
198	0.10743	198	0.10292	198	0.0948
199	0.10737	199	0.10265	199	0.09465
200	0.10754	200	0.10264	200	0.09479
201	0.10767	201	0.10274	201	0.09466
202	0.10742	202	0.10264	202	0.09445
203	0.10741	203	0.10255	203	0.09442
204	0.10748	204	0.10248	204	0.09432
205	0.10748	205	0.10229	205	0.09428
206	0.10764	206	0.10227	206	0.09428
207	0.10734	207	0.10224	207	0.09406
208	0.10733	208	0.1019	208	0.09408
209	0.10733	209	0.10187	209	0.09399
210	0.10725	210	0.10196	210	0.09391
211	0.10707	211	0.10201	211	0.09386
212	0.10694	212	0.1022	212	0.09393
213	0.1069	213	0.10228	213	0.09374
214	0.10679	214	0.10219	214	0.0939
215	0.10654	215	0.10248	215	0.09381
216	0.1066	216	0.10241	216	0.09385
217	0.10673	217	0.10233	217	0.09386
218	0.10686	218	0.10234	218	0.09361
219	0.10708	219	0.10246	219	0.09352
220	0.10722	220	0.10221	220	0.09327
221	0.10714	221	0.10208	221	0.0929
222	0.1074	222	0.10169	222	0.093
223	0.10721	223	0.10159	223	0.09295
224	0.10711	224	0.1014	224	0.09287
225	0.10694	225	0.10114	225	0.09297
226	0.10676	226	0.10081	226	0.09281
227	0.1067	227	0.1008	227	0.0927
228	0.10667	228	0.10063	228	0.09274
229	0.10634	229	0.1005	229	0.09253
230	0.10631	230	0.10039	230	0.09255
231	0.10614	231	0.10041	231	0.09254
232	0.10627	232	0.1003	232	0.09237
233	0.10642	233	0.10021	233	0.09254
234	0.10644	234	0.1002	234	0.09262
235	0.10672	235	0.10035	235	0.09256
236	0.10693	236	0.10059	236	0.09247
237	0.10701	237	0.10064	237	0.09238
238	0.10707	238	0.10046	238	0.0922
239	0.10703	239	0.10054	239	0.09225
240	0.10673	240	0.10046	240	0.09209
241	0.1065	241	0.10019	241	0.09213
242	0.10613	242	0.10004	242	0.09216
243	0.10597	243	0.09962	243	0.09213
244	0.10603	244	0.0995	244	0.09209
245	0.10619	245	0.09949	245	0.09185
246	0.1061	246	0.0993	246	0.09168
247	0.10632	247	0.09941	247	0.09163
248	0.10646	248	0.0995	248	0.09159
249	0.10656	249	0.09938	249	0.09136
250	0.10666	250	0.09958	250	0.09135
251	0.10646	251	0.09961	251	0.09104
252	0.1062	252	0.09957	252	0.09112
253	0.10607	253	0.09959	253	0.09107
254	0.10568	254	0.09947	254	0.09105
255	0.10554	255	0.09923	255	0.09105
256	0.10553	256	0.09921	256	0.09082
257	0.1056	257	0.0991	257	0.09065
258	0.10544	258	0.09903	258	0.09047
259	0.10537	259	0.09889	259	0.09045
260	0.10512	260	0.0989	260	0.09046
261	0.10513	261	0.09877	261	0.09015
262	0.105	262	0.09884	262	0.08993
263	0.10487	263	0.09881	263	0.08992
264	0.10449	264	0.09886	264	0.08978
265	0.10461	265	0.09876	265	0.08963
266	0.10441	266	0.09876	266	0.08959
267	0.10463	267	0.09881	267	0.08923
268	0.10487	268	0.09869	268	0.08915
269	0.10482	269	0.09858	269	0.08914
270	0.10481	270	0.09859	270	0.08919
271	0.10478	271	0.09857	271	0.08915
272	0.10473	272	0.09852	272	0.0892
273	0.10484	273	0.09862	273	0.08911
274	0.10482	274	0.09846	274	0.08919
275	0.10453	275	0.09857	275	0.08914
276	0.10452	276	0.09877	276	0.08891
277	0.10454	277	0.0987	277	0.08875
278	0.10472	278	0.09893	278	0.08862
279	0.10475	279	0.09909	279	0.08852
280	0.10473	280	0.09892	280	0.08849
281	0.10471	281	0.09889	281	0.08844
282	0.1047	282	0.09887	282	0.08845
283	0.10451	283	0.09885	283	0.0884
284	0.10451	284	0.09893	284	0.08831
285	0.10466	285	0.09869	285	0.08835
286	0.10462	286	0.09848	286	0.08827
287	0.10445	287	0.09848	287	0.08812
288	0.10435	288	0.09829	288	0.08805
289	0.10438	289	0.09812	289	0.08816
290	0.10442	290	0.09796	290	0.08827
291	0.1042	291	0.09778	291	0.08813
292	0.10392	292	0.09743	292	0.08804
293	0.10384	293	0.09731	293	0.08811
294	0.10389	294	0.09722	294	0.08809
295	0.10397	295	0.09716	295	0.08826
296	0.10396	296	0.09695	296	0.08798
297	0.10407	297	0.09673	297	0.08804
298	0.10409	298	0.0966	298	0.08822
299	0.10413	299	0.09666	299	0.08834
300	0.10403	300	0.0966	300	0.08845
301	0.10396	301	0.09651	301	0.08825
302	0.10373	302	0.09646	302	0.08796
303	0.10341	303	0.0964	303	0.08797
304	0.10316	304	0.09651	304	0.08787
305	0.10309	305	0.09655	305	0.08775
306	0.10272	306	0.09648	306	0.0878
307	0.10267	307	0.09666	307	0.0877
308	0.10248	308	0.09672	308	0.08792
309	0.10228	309	0.09682	309	0.08805
310	0.10226	310	0.09687	310	0.088
311	0.10222	311	0.09686	311	0.08781
312	0.10211	312	0.09701	312	0.08793
313	0.1021	313	0.09706	313	0.08767
314	0.10192	314	0.09678	314	0.08754
315	0.1019	315	0.09646	315	0.0874
316	0.10172	316	0.09648	316	0.08735
317	0.10173	317	0.09652	317	0.08745
318	0.10166	318	0.09642	318	0.08735
319	0.10136	319	0.09618	319	0.08713
320	0.10145	320	0.09611	320	0.08694
321	0.10137	321	0.09625	321	0.08689
322	0.10133	322	0.09649	322	0.08688
323	0.10156	323	0.09647	323	0.08675
324	0.10147	324	0.09637	324	0.08647
325	0.10149	325	0.09644	325	0.08632
326	0.10162	326	0.09645	326	0.08627
327	0.10159	327	0.09638	327	0.08623
328	0.1017	328	0.09615	328	0.0861
329	0.10145	329	0.09604	329	0.08613
330	0.10119	330	0.09572	330	0.086
331	0.10133	331	0.09576	331	0.08602
332	0.10139	332	0.09569	332	0.08607
333	0.10162	333	0.09556	333	0.08594
334	0.10128	334	0.09533	334	0.08605
335	0.10135	335	0.09521	335	0.08584
336	0.10152	336	0.09507	336	0.08574
337	0.10175	337	0.09526	337	0.08555
338	0.10142	338	0.09524	338	0.08529
339	0.10121	339	0.09512	339	0.08522
340	0.10098	340	0.09519	340	0.08514
341	0.10106	341	0.09538	341	0.08484
342	0.1008	342	0.09549	342	0.08487
343	0.10076	343	0.09556	343	0.08461
344	0.10046	344	0.09568	344	0.08468
345	0.10052	345	0.0957	345	0.08479
346	0.1006	346	0.09569	346	0.08474
347	0.10065	347	0.0957	347	0.08464
348	0.10085	348	0.09596	348	0.08464
349	0.10106	349	0.09614	349	0.08456
350	0.10105	350	0.09617	350	0.08455
351	0.10114	351	0.09597	351	0.0846
352	0.10126	352	0.09604	352	0.08448
353	0.10115	353	0.09599	353	0.08428
354	0.10102	354	0.09594	354	0.08441
355	0.10086	355	0.09564	355	0.08457
356	0.10074	356	0.09547	356	0.0847
357	0.1008	357	0.09545	357	0.08485
358	0.10086	358	0.09546	358	0.08472
359	0.10064	359	0.09526	359	0.08477
360	0.10064	360	0.09519	360	0.08494
361	0.10091	361	0.09496	361	0.08509
362	0.10085	362	0.09481	362	0.08505
363	0.10058	363	0.09471	363	0.08498
364	0.10037	364	0.09453	364	0.08487
365	0.1003	365	0.09441	365	0.08505
366	0.10035	366	0.09426	366	0.08506
367	0.10041	367	0.0944	367	0.08505
368	0.1	368	0.09454	368	0.08481
369	0.09985	369	0.09463	369	0.08477
370	0.09985	370	0.09453	370	0.08477
371	0.10007	371	0.09459	371	0.08476
372	0.09989	372	0.09452	372	0.08454
373	0.09981	373	0.09464	373	0.08446
374	0.09962	374	0.09458	374	0.08442
375	0.09982	375	0.09455	375	0.08413
376	0.09994	376	0.09453	376	0.08394
377	0.10014	377	0.09463	377	0.08382
378	0.09997	378	0.09456	378	0.08361
379	0.09994	379	0.09458	379	0.08363
380	0.09984	380	0.0947	380	0.08339
381	0.09983	381	0.09475	381	0.08317
382	0.09957	382	0.09482	382	0.08338
383	0.09945	383	0.09493	383	0.08334
384	0.09925	384	0.09492	384	0.08323
385	0.09933	385	0.09472	385	0.08319
386	0.0993	386	0.09472	386	0.08299
387	0.09926	387	0.09448	387	0.08337
388	0.09924	388	0.09434	388	0.08342
389	0.09943	389	0.09406	389	0.08338
390	0.09947	390	0.09375	390	0.08318
391	0.09957	391	0.09378	391	0.08337
392	0.09945	392	0.09382	392	0.08345
393	0.09935	393	0.09358	393	0.08367
394	0.09943	394	0.09356	394	0.08341
395	0.0993	395	0.09348	395	0.08365
396	0.09924	396	0.09355	396	0.08377
397	0.09907	397	0.09357	397	0.08419
398	0.099	398	0.0935	398	0.08404
399	0.09912	399	0.09361	399	0.08399
400	0.09909	400	0.09383	400	0.08365
401	0.09871	401	0.0938	401	0.08363
402	0.0987	402	0.09376	402	0.08337
403	0.09867	403	0.0939	403	0.08304
404	0.09863	404	0.09392	404	0.08269
405	0.09855	405	0.09366	405	0.08264
406	0.09828	406	0.09365	406	0.08243
407	0.09841	407	0.09341	407	0.08235
408	0.09857	408	0.0934	408	0.08229
409	0.09866	409	0.09325	409	0.08228
410	0.0987	410	0.09303	410	0.08239
411	0.09862	411	0.09292	411	0.08215
412	0.09847	412	0.093	412	0.08199
413	0.09847	413	0.09308	413	0.08197
414	0.09842	414	0.0931	414	0.08198
415	0.09866	415	0.093	415	0.08203
416	0.09882	416	0.09294	416	0.08208
417	0.09875	417	0.09308	417	0.08212
418	0.0989	418	0.09306	418	0.08235
419	0.09899	419	0.09299	419	0.08238
420	0.09898	420	0.09273	420	0.0825
421	0.09904	421	0.0927	421	0.08259
422	0.09899	422	0.09277	422	0.08243
423	0.09861	423	0.09281	423	0.08227
424	0.0985	424	0.09258	424	0.08215
425	0.09828	425	0.09254	425	0.08224
426	0.09823	426	0.09262	426	0.08237
427	0.09812	427	0.09264	427	0.08242
428	0.09796	428	0.0928	428	0.08255
429	0.0975	429	0.09285	429	0.08272
430	0.09758	430	0.09296	430	0.08289
431	0.09752	431	0.09298	431	0.08273
432	0.09755	432	0.09295	432	0.08266
433	0.09763	433	0.09287	433	0.08277
434	0.09776	434	0.09281	434	0.08266
435	0.09786	435	0.09243	435	0.08248
436	0.09818	436	0.09206	436	0.08255
437	0.09825	437	0.09176	437	0.08241
438	0.09844	438	0.09182	438	0.08249
439	0.09865	439	0.09167	439	0.08246
440	0.09884	440	0.09179	440	0.08226
441	0.09892	441	0.09192	441	0.08237
442	0.09908	442	0.0921	442	0.0825
443	0.09908	443	0.09248	443	0.08212
444	0.09905	444	0.09265	444	0.08205
445	0.09889	445	0.09268	445	0.08223
446	0.09879	446	0.09278	446	0.08219
447	0.09857	447	0.09257	447	0.08223
448	0.09841	448	0.09235	448	0.08214
449	0.09821	449	0.09238	449	0.08216
450	0.09806	450	0.09209	450	0.08221
451	0.09804	451	0.09202	451	0.0823
452	0.09776	452	0.09189	452	0.08227
453	0.09778	453	0.09179	453	0.08227
454	0.09774	454	0.09176	454	0.08214
455	0.09768	455	0.0918	455	0.08201
456	0.09748	456	0.0917	456	0.08175
457	0.09747	457	0.09169	457	0.0817
458	0.09744	458	0.0918	458	0.0815
459	0.09758	459	0.09151	459	0.08115
460	0.09748	460	0.09177	460	0.08118
461	0.09741	461	0.0919	461	0.08127
462	0.0975	462	0.09191	462	0.08117
463	0.09788	463	0.09192	463	0.0813
464	0.0981	464	0.09202	464	0.08116
465	0.09807	465	0.09187	465	0.0811
466	0.09804	466	0.09201	466	0.08114
467	0.09811	467	0.09179	467	0.08079
468	0.09819	468	0.09168	468	0.0804
469	0.09809	469	0.09154	469	0.08037
470	0.0979	470	0.09154	470	0.08006
471	0.09768	471	0.09146	471	0.07997
472	0.09775	472	0.09136	472	0.08
473	0.09781	473	0.09134	473	0.07983
474	0.0976	474	0.09124	474	0.07981
475	0.09745	475	0.09113	475	0.07996
476	0.09737	476	0.09127	476	0.07972
477	0.09747	477	0.09123	477	0.0796
478	0.09754	478	0.09113	478	0.07966
479	0.09748	479	0.09125	479	0.07952
480	0.09759	480	0.0913	480	0.07961
481	0.09758	481	0.09128	481	0.07986
482	0.09764	482	0.09126	482	0.07982
483	0.0977	483	0.09106	483	0.07996
484	0.09769	484	0.09093	484	0.08
485	0.09769	485	0.09086	485	0.07989
486	0.0977	486	0.09074	486	0.07965
487	0.09737	487	0.09062	487	0.07947
488	0.09746	488	0.0906	488	0.07925
489	0.09744	489	0.09056	489	0.07903
490	0.09743	490	0.09054	490	0.07905
491	0.0973	491	0.09054	491	0.07891
492	0.09717	492	0.09064	492	0.07886
493	0.09727	493	0.09064	493	0.07893
494	0.09755	494	0.09084	494	0.07893
495	0.09759	495	0.0909	495	0.07868
496	0.0975	496	0.09089	496	0.07888
497	0.09747	497	0.09091	497	0.07895
498	0.09737	498	0.09109	498	0.079
499	0.0973	499	0.09097	499	0.07914
500	0.09715	500	0.09098	500	0.07916
501	0.09713	501	0.09082	501	0.07924
502	0.09706	502	0.09081	502	0.0794
503	0.09721	503	0.0909	503	0.07929
504	0.09726	504	0.09091	504	0.07909
505	0.09743	505	0.09077	505	0.07911
506	0.09755	506	0.09074	506	0.07883
507	0.09736	507	0.09073	507	0.07849
508	0.0972	508	0.09079	508	0.0785
509	0.09731	509	0.09072	509	0.0783
510	0.0973	510	0.09068	510	0.07803
511	0.09721	511	0.09062	511	0.0779
512	0.09698	512	0.09058	512	0.07783
513	0.09677	513	0.09066	513	0.07777
514	0.09662	514	0.09063	514	0.07783
515	0.09673	515	0.09063	515	0.07763
516	0.09662	516	0.09071	516	0.07761
517	0.09634	517	0.09084	517	0.07767
518	0.09627	518	0.09075	518	0.0776
519	0.09623	519	0.09087	519	0.07738
520	0.09634	520	0.09083	520	0.07738
521	0.09631	521	0.09067	521	0.07752
522	0.09621	522	0.09061	522	0.07758
523	0.09595	523	0.09049	523	0.07769
524	0.09602	524	0.09017	524	0.0777
525	0.09598	525	0.09014	525	0.07793
526	0.09595	526	0.09007	526	0.07787
527	0.09582	527	0.09008	527	0.07785
528	0.09612	528	0.09019	528	0.07784
529	0.09623	529	0.0901	529	0.07777
530	0.09617	530	0.09003	530	0.07752
531	0.09637	531	0.09019	531	0.07751
532	0.09632	532	0.09015	532	0.07736
533	0.09641	533	0.09	533	0.07748
534	0.09655	534	0.08978	534	0.07756
535	0.09627	535	0.08964	535	0.07766
536	0.0961	536	0.08957	536	0.07757
537	0.09642	537	0.0895	537	0.07761
538	0.09626	538	0.08939	538	0.07766
539	0.09626	539	0.08939	539	0.0775
540	0.09636	540	0.08935	540	0.07768
541	0.09627	541	0.08946	541	0.07766
542	0.09657	542	0.0894	542	0.07767
543	0.09665	543	0.08934	543	0.07744
544	0.09663	544	0.08929	544	0.07771
545	0.09658	545	0.08919	545	0.07791
546	0.09689	546	0.08921	546	0.07813
547	0.09649	547	0.08928	547	0.07801
548	0.09651	548	0.08917	548	0.07801
549	0.0965	549	0.08914	549	0.07778
550	0.09659	550	0.08907	550	0.07802
551	0.09663	551	0.08904	551	0.07783
552	0.09673	552	0.08917	552	0.07756
553	0.09651	553	0.08907	553	0.07751
554	0.09667	554	0.08898	554	0.07729
555	0.0966	555	0.08909	555	0.07715
556	0.09654	556	0.08911	556	0.07729
557	0.09638	557	0.08924	557	0.07735
558	0.09639	558	0.0894	558	0.07708
559	0.09653	559	0.08917	559	0.07718
560	0.0966	560	0.08923	560	0.07725
561	0.09678	561	0.08927	561	0.07735
562	0.09685	562	0.08899	562	0.07737
563	0.09675	563	0.08898	563	0.07738
564	0.09655	564	0.08879	564	0.07734
565	0.09642	565	0.0886	565	0.07756
566	0.09617	566	0.08852	566	0.07737
567	0.09601	567	0.08828	567	0.07711
568	0.09593	568	0.08801	568	0.07712
569	0.09595	569	0.0881	569	0.07702
570	0.09589	570	0.0881	570	0.07696
571	0.09604	571	0.08809	571	0.0769
572	0.09609	572	0.08822	572	0.07694
573	0.09619	573	0.08834	573	0.07705
574	0.09621	574	0.08846	574	0.07688
575	0.09599	575	0.0886	575	0.07676
576	0.09611	576	0.08858	576	0.07677
577	0.09631	577	0.08876	577	0.07663
578	0.09623	578	0.08887	578	0.07657
579	0.09612	579	0.08877	579	0.0763
580	0.09599	580	0.08879	580	0.07612
581	0.09603	581	0.08869	581	0.07623
582	0.09631	582	0.08873	582	0.07624
583	0.09597	583	0.08857	583	0.07622
584	0.09588	584	0.08809	584	0.07604
585	0.09596	585	0.08787	585	0.07611
586	0.09602	586	0.08769	586	0.07626
587	0.09611	587	0.08735	587	0.07633
588	0.09614	588	0.0874	588	0.07657
589	0.09607	589	0.08711	589	0.07675
590	0.09646	590	0.08703	590	0.0769
591	0.09657	591	0.08697	591	0.07717
592	0.09688	592	0.08695	592	0.07725
593	0.09674	593	0.08693	593	0.07729
594	0.0966	594	0.08697	594	0.0773
595	0.09668	595	0.08682	595	0.0772
596	0.0965	596	0.08705	596	0.07739
597	0.09628	597	0.08721	597	0.07735
598	0.09617	598	0.08732	598	0.07729
599	0.09586	599	0.08747	599	0.07729
600	0.09611	600	0.08765	600	0.07718
601	0.09607	601	0.08777	601	0.07717
602	0.09579	602	0.08799	602	0.07711
603	0.09587	603	0.08791	603	0.0768
604	0.0956	604	0.0878	604	0.07678
605	0.09565	605	0.08784	605	0.07661
606	0.0957	606	0.08757	606	0.07655
607	0.0955	607	0.08758	607	0.07653
608	0.09555	608	0.08767	608	0.07634
609	0.09552	609	0.08738	609	0.07646
610	0.09555	610	0.08729	610	0.07633
611	0.09573	611	0.0873	611	0.07609
612	0.09547	612	0.08739	612	0.07606
613	0.09518	613	0.08746	613	0.07581
614	0.09513	614	0.08711	614	0.07587
615	0.09499	615	0.08704	615	0.07595
616	0.09485	616	0.08704	616	0.07575
617	0.09473	617	0.087	617	0.07555
618	0.09463	618	0.08691	618	0.07574
619	0.09457	619	0.08663	619	0.07568
620	0.09483	620	0.08665	620	0.07558
621	0.09498	621	0.08667	621	0.07531
622	0.095	622	0.08654	622	0.07518
623	0.09508	623	0.08661	623	0.07507
624	0.09518	624	0.08665	624	0.07511
625	0.0953	625	0.0867	625	0.07501
626	0.09554	626	0.08674	626	0.07516
627	0.09551	627	0.08681	627	0.07533
628	0.09545	628	0.08688	628	0.07533
629	0.09545	629	0.08687	629	0.07529
630	0.09539	630	0.08684	630	0.07535
631	0.0953	631	0.08662	631	0.07555
632	0.09534	632	0.08672	632	0.0756
633	0.09526	633	0.08661	633	0.07545
634	0.09519	634	0.08637	634	0.07543
635	0.09501	635	0.08639	635	0.07545
636	0.09503	636	0.0864	636	0.07546
637	0.09499	637	0.0862	637	0.07535
638	0.09508	638	0.08614	638	0.07519
639	0.09501	639	0.08597	639	0.07509
640	0.09514	640	0.08592	640	0.07516
641	0.09521	641	0.08595	641	0.07508
642	0.09532	642	0.08583	642	0.07507
643	0.09542	643	0.08571	643	0.07507
644	0.09569	644	0.08591	644	0.07516
645	0.09573	645	0.08608	645	0.07517
646	0.0958	646	0.08605	646	0.07523
647	0.09582	647	0.0861	647	0.07507
648	0.09579	648	0.08616	648	0.07496
649	0.09574	649	0.08615	649	0.07491
650	0.09576	650	0.08626	650	0.07487
651	0.0957	651	0.08621	651	0.07483
652	0.09567	652	0.08617	652	0.07472
653	0.09557	653	0.08621	653	0.07453
654	0.09531	654	0.08623	654	0.0746
655	0.09523	655	0.08618	655	0.07463
656	0.09516	656	0.08626	656	0.07459
657	0.0952	657	0.08612	657	0.07447
658	0.09515	658	0.0862	658	0.07444
659	0.09509	659	0.08632	659	0.07443
660	0.09532	660	0.08641	660	0.07455
661	0.09544	661	0.08657	661	0.07456
662	0.09549	662	0.08663	662	0.07446
663	0.09554	663	0.0866	663	0.07451
664	0.09562	664	0.08665	664	0.07471
665	0.09571	665	0.0866	665	0.07449
666	0.09564	666	0.08644	666	0.07443
667	0.09525	667	0.0864	667	0.07423
668	0.09507	668	0.08634	668	0.07398
669	0.09503	669	0.0862	669	0.07399
670	0.09504	670	0.08622	670	0.07394
671	0.09484	671	0.08638	671	0.07379
672	0.09501	672	0.08624	672	0.07391
673	0.09498	673	0.08632	673	0.07393
674	0.09498	674	0.08616	674	0.07395
675	0.09495	675	0.08627	675	0.07393
676	0.09488	676	0.0863	676	0.0738
677	0.09471	677	0.08631	677	0.07367
678	0.09473	678	0.0861	678	0.07338
679	0.09435	679	0.08633	679	0.07317
680	0.09434	680	0.08635	680	0.07316
681	0.09444	681	0.08637	681	0.07298
682	0.09452	682	0.08633	682	0.07298
683	0.09441	683	0.08638	683	0.07289
684	0.09458	684	0.08651	684	0.07295
685	0.09438	685	0.0867	685	0.07294
686	0.09456	686	0.08663	686	0.07293
687	0.09456	687	0.08652	687	0.07301
688	0.09442	688	0.08672	688	0.07308
689	0.09445	689	0.08677	689	0.07319
690	0.09437	690	0.08703	690	0.07341
691	0.09431	691	0.08702	691	0.07328
692	0.09453	692	0.08696	692	0.07341
693	0.09437	693	0.08699	693	0.07358
694	0.09424	694	0.08695	694	0.07357
695	0.09443	695	0.08692	695	0.07347
696	0.09417	696	0.08671	696	0.07343
697	0.09428	697	0.08642	697	0.07328
698	0.09434	698	0.0861	698	0.07337
699	0.09425	699	0.08611	699	0.07347
700	0.09437	700	0.08588	700	0.07338
701	0.09437	701	0.08593	701	0.07327
702	0.09423	702	0.08573	702	0.07331
703	0.09436	703	0.08576	703	0.07328
704	0.09434	704	0.08563	704	0.07318
705	0.09409	705	0.08585	705	0.07313
706	0.09374	706	0.08589	706	0.07303
707	0.09355	707	0.08581	707	0.07272
708	0.09349	708	0.08588	708	0.07255
709	0.09337	709	0.0859	709	0.07248
710	0.09324	710	0.08585	710	0.07245
711	0.09316	711	0.0859	711	0.07265
712	0.09319	712	0.08588	712	0.07248
713	0.09337	713	0.08583	713	0.07249
714	0.09333	714	0.08585	714	0.07274
715	0.09346	715	0.08575	715	0.07275
716	0.09334	716	0.08577	716	0.07279
717	0.09334	717	0.0858	717	0.07249
718	0.09335	718	0.08586	718	0.07227
719	0.09354	719	0.08561	719	0.07233
720	0.09356	720	0.08537	720	0.07225
721	0.09337	721	0.08545	721	0.07216
722	0.0932	722	0.08555	722	0.07217
723	0.09342	723	0.08566	723	0.07211
724	0.09357	724	0.08567	724	0.07235
725	0.09332	725	0.08568	725	0.07205
726	0.09298	726	0.08588	726	0.07192
727	0.09299	727	0.08601	727	0.07172
728	0.09326	728	0.08605	728	0.07145
729	0.09347	729	0.08599	729	0.07149
730	0.09348	730	0.0858	730	0.07132
731	0.09337	731	0.08574	731	0.07099
732	0.09377	732	0.08572	732	0.0711
733	0.09393	733	0.08564	733	0.07119
734	0.09406	734	0.0855	734	0.07125
735	0.09399	735	0.08542	735	0.07144
736	0.09403	736	0.08524	736	0.07122
737	0.09393	737	0.08519	737	0.07133
738	0.09392	738	0.08515	738	0.07162
739	0.09378	739	0.08507	739	0.07147
740	0.0938	740	0.08507	740	0.07142
741	0.09354	741	0.08506	741	0.07144
742	0.0936	742	0.08502	742	0.07138
743	0.0937	743	0.08502	743	0.07139
744	0.09378	744	0.08492	744	0.07124
745	0.09387	745	0.08488	745	0.07092
746	0.09388	746	0.08472	746	0.07121
747	0.0939	747	0.08459	747	0.0711
748	0.09425	748	0.08447	748	0.07102
749	0.09403	749	0.08427	749	0.07076
750	0.09378	750	0.08437	750	0.07074
751	0.0937	751	0.08439	751	0.07069
752	0.09351	752	0.08414	752	0.0707
753	0.09335	753	0.08421	753	0.0706
754	0.09332	754	0.08426	754	0.0706
755	0.09319	755	0.0844	755	0.07047
756	0.09312	756	0.08457	756	0.07071
757	0.093	757	0.08429	757	0.07076
758	0.09294	758	0.08422	758	0.07095
759	0.09275	759	0.08447	759	0.07112
760	0.09289	760	0.08453	760	0.0711
761	0.09281	761	0.08447	761	0.07107
762	0.09265	762	0.08436	762	0.07133
763	0.09275	763	0.08423	763	0.07129
764	0.09253	764	0.08433	764	0.07122
765	0.09232	765	0.08435	765	0.07085
766	0.09258	766	0.08439	766	0.07075
767	0.09245	767	0.08416	767	0.07068
768	0.0923	768	0.08398	768	0.07074
769	0.09213	769	0.08393	769	0.07044
770	0.09224	770	0.08417	770	0.07034
771	0.09238	771	0.08419	771	0.07033
772	0.09266	772	0.08416	772	0.07047
773	0.09249	773	0.08406	773	0.07034
774	0.09273	774	0.08413	774	0.07046
775	0.09292	775	0.08407	775	0.07031
776	0.09308	776	0.084	776	0.07035
777	0.09298	777	0.08368	777	0.07038
778	0.09302	778	0.08341	778	0.07038
779	0.09286	779	0.08333	779	0.07045
780	0.09292	780	0.08308	780	0.07051
781	0.0925	781	0.08292	781	0.0704
782	0.09255	782	0.08288	782	0.0703
783	0.09254	783	0.08278	783	0.07017
784	0.0923	784	0.08284	784	0.07015
785	0.09206	785	0.08295	785	0.07023
786	0.0921	786	0.08298	786	0.07008
787	0.09213	787	0.08294	787	0.07008
788	0.0924	788	0.08294	788	0.07008
789	0.09231	789	0.08311	789	0.07009
790	0.09245	790	0.08328	790	0.07006
791	0.09256	791	0.08348	791	0.06995
792	0.09275	792	0.08358	792	0.06971
793	0.09266	793	0.08374	793	0.06965
794	0.09261	794	0.08397	794	0.06969
795	0.09241	795	0.08419	795	0.06946
796	0.09232	796	0.08419	796	0.06971
797	0.09221	797	0.08427	797	0.06977
798	0.09221	798	0.08417	798	0.06988
799	0.09206	799	0.08437	799	0.07005
800	0.09199	800	0.08435	800	0.06996
801	0.09213	801	0.08431	801	0.06983
802	0.09216	802	0.08445	802	0.07018
803	0.09218	803	0.08459	803	0.07008
804	0.09198	804	0.08444	804	0.07011
805	0.09204	805	0.0844	805	0.07009
806	0.09224	806	0.08435	806	0.07
807	0.09249	807	0.08452	807	0.06995
808	0.09241	808	0.08466	808	0.07007
809	0.09242	809	0.08457	809	0.0697
810	0.09249	810	0.08456	810	0.06958
811	0.09266	811	0.0848	811	0.06958
812	0.09257	812	0.08486	812	0.06941
813	0.09264	813	0.08477	813	0.06928
814	0.09246	814	0.08458	814	0.06939
815	0.0924	815	0.08456	815	0.06939
816	0.09237	816	0.08455	816	0.06946
817	0.0922	817	0.08443	817	0.06941
818	0.09201	818	0.08428	818	0.06933
819	0.09196	819	0.0843	819	0.06924
820	0.09181	820	0.08416	820	0.06924
821	0.09172	821	0.08409	821	0.0692
822	0.0917	822	0.08405	822	0.0689
823	0.09148	823	0.08396	823	0.0688
824	0.09134	824	0.08386	824	0.06878
825	0.09133	825	0.08394	825	0.06888
826	0.09122	826	0.08389	826	0.06901
827	0.09114	827	0.08376	827	0.06899
828	0.09115	828	0.08389	828	0.06887
829	0.09099	829	0.08381	829	0.06887
830	0.09111	830	0.08369	830	0.06912
831	0.09111	831	0.08375	831	0.06897
832	0.09104	832	0.08357	832	0.06876
833	0.09112	833	0.08343	833	0.06862
834	0.09123	834	0.08352	834	0.06853
835	0.09132	835	0.08317	835	0.06869
836	0.09164	836	0.08301	836	0.06891
837	0.09173	837	0.08319	837	0.06875
838	0.09163	838	0.08326	838	0.06875
839	0.09157	839	0.08327	839	0.06875
840	0.0915	840	0.08336	840	0.06893
841	0.09144	841	0.08339	841	0.06903
842	0.09146	842	0.08344	842	0.06893
843	0.09136	843	0.08359	843	0.06881
844	0.09129	844	0.08358	844	0.06878
845	0.09155	845	0.08332	845	0.06893
846	0.09175	846	0.08308	846	0.06889
847	0.09192	847	0.08301	847	0.06873
848	0.09198	848	0.083	848	0.06851
849	0.09205	849	0.08315	849	0.06843
850	0.09196	850	0.08323	850	0.06845
851	0.09195	851	0.08294	851	0.06852
852	0.09182	852	0.08311	852	0.06843
853	0.09165	853	0.08338	853	0.0684
854	0.09167	854	0.08337	854	0.06842
855	0.0917	855	0.08334	855	0.06833
856	0.09174	856	0.08322	856	0.06832
857	0.09168	857	0.08297	857	0.06815
858	0.09198	858	0.08308	858	0.06783
859	0.09194	859	0.08321	859	0.06787
860	0.09189	860	0.08322	860	0.06784
861	0.09181	861	0.08321	861	0.06787
862	0.09169	862	0.0833	862	0.06811
863	0.09168	863	0.08341	863	0.06828
864	0.09182	864	0.08341	864	0.06827
865	0.09154	865	0.08342	865	0.06832
866	0.09179	866	0.08327	866	0.068
867	0.09184	867	0.0831	867	0.06806
868	0.09179	868	0.08316	868	0.06796
869	0.09173	869	0.08298	869	0.06778
870	0.09144	870	0.08297	870	0.06765
871	0.09154	871	0.08296	871	0.06759
872	0.09171	872	0.08302	872	0.06778
873	0.09152	873	0.083	873	0.06814
874	0.09159	874	0.08321	874	0.06829
875	0.09161	875	0.08315	875	0.06815
876	0.09163	876	0.08326	876	0.06822
877	0.09172	877	0.08316	877	0.06816
878	0.09166	878	0.08324	878	0.06824
879	0.09153	879	0.08327	879	0.06815
880	0.09161	880	0.08321	880	0.06804
881	0.09169	881	0.08308	881	0.068
882	0.09191	882	0.08301	882	0.06809
883	0.09216	883	0.08306	883	0.06815
884	0.09232	884	0.08311	884	0.06825
885	0.09208	885	0.08302	885	0.06815
886	0.09204	886	0.08298	886	0.06811
887	0.09193	887	0.08312	887	0.06799
888	0.09188	888	0.08309	888	0.06787
889	0.09172	889	0.08306	889	0.06784
890	0.09147	890	0.08304	890	0.06797
891	0.09119	891	0.08313	891	0.06792
892	0.0913	892	0.08318	892	0.0681
893	0.09126	893	0.08314	893	0.06823
894	0.09123	894	0.08307	894	0.06832
895	0.09126	895	0.0832	895	0.06828
896	0.09123	896	0.0833	896	0.06843
897	0.09132	897	0.08331	897	0.06847
898	0.09128	898	0.08334	898	0.06866
899	0.09139	899	0.0833	899	0.06867
900	0.09135	900	0.08328	900	0.06856
901	0.09136	901	0.08312	901	0.06867
902	0.09132	902	0.08308	902	0.06882
903	0.09127	903	0.08303	903	0.06861
904	0.0911	904	0.08294	904	0.06829
905	0.09126	905	0.08271	905	0.0681
906	0.09117	906	0.08265	906	0.06799
907	0.09112	907	0.08279	907	0.06805
908	0.09109	908	0.08284	908	0.06776
909	0.09122	909	0.0827	909	0.06762
910	0.09126	910	0.08273	910	0.06761
911	0.09129	911	0.08277	911	0.06761
912	0.09131	912	0.08279	912	0.0674
913	0.09136	913	0.0827	913	0.06732
914	0.09152	914	0.08264	914	0.06692
915	0.09154	915	0.08245	915	0.06692
916	0.09143	916	0.0825	916	0.06678
917	0.09132	917	0.08227	917	0.06695
918	0.09136	918	0.08214	918	0.06688
919	0.09117	919	0.08207	919	0.06686
920	0.09093	920	0.08207	920	0.06674
921	0.0908	921	0.08184	921	0.06693
922	0.09055	922	0.08197	922	0.06698
923	0.0905	923	0.08167	923	0.06707
924	0.09061	924	0.08182	924	0.06695
925	0.09057	925	0.0817	925	0.06692
926	0.09043	926	0.08175	926	0.06707
927	0.09059	927	0.0818	927	0.06714
928	0.09043	928	0.08185	928	0.06724
929	0.09074	929	0.08186	929	0.06737
930	0.09062	930	0.08209	930	0.06747
931	0.09026	931	0.08213	931	0.06727
932	0.09005	932	0.08221	932	0.06743
933	0.0902	933	0.08219	933	0.06757
934	0.0902	934	0.08229	934	0.0677
935	0.09033	935	0.08222	935	0.06762
936	0.09026	936	0.08216	936	0.06751
937	0.09009	937	0.08204	937	0.06753
938	0.09041	938	0.08184	938	0.06771
939	0.09055	939	0.08185	939	0.06782
940	0.09053	940	0.08168	940	0.06778
941	0.09027	941	0.08164	941	0.06775
942	0.0902	942	0.08165	942	0.06777
943	0.09018	943	0.08174	943	0.06767
944	0.09031	944	0.08181	944	0.0675
945	0.09007	945	0.08185	945	0.06756
946	0.09003	946	0.08185	946	0.06774
947	0.09002	947	0.08202	947	0.06755
948	0.09005	948	0.0819	948	0.0675
949	0.09011	949	0.08197	949	0.06754
950	0.08988	950	0.08184	950	0.0677
951	0.08989	951	0.08183	951	0.06802
952	0.08992	952	0.08191	952	0.06809
953	0.0898	953	0.08196	953	0.0678
954	0.08963	954	0.08186	954	0.0679
955	0.08949	955	0.08188	955	0.06808
956	0.08944	956	0.08176	956	0.06823
957	0.0896	957	0.08185	957	0.06838
958	0.08949	958	0.08191	958	0.06815
959	0.08936	959	0.08182	959	0.0682
960	0.08945	960	0.08168	960	0.06817
961	0.08949	961	0.08187	961	0.06818
962	0.08976	962	0.08206	962	0.06798
963	0.08956	963	0.08228	963	0.06803
964	0.0895	964	0.08219	964	0.06788
965	0.08935	965	0.08211	965	0.06784
966	0.08962	966	0.08226	966	0.06787
967	0.08972	967	0.08231	967	0.06796
968	0.08981	968	0.08227	968	0.06794
969	0.08965	969	0.08219	969	0.06797
970	0.08995	970	0.08195	970	0.06791
971	0.09007	971	0.08213	971	0.06778
972	0.09024	972	0.08227	972	0.06775
973	0.09019	973	0.08208	973	0.06751
974	0.09001	974	0.08205	974	0.06737
975	0.09008	975	0.08189	975	0.06735
976	0.09016	976	0.08175	976	0.06739
977	0.09005	977	0.08173	977	0.06727
978	0.09	978	0.08153	978	0.06729
979	0.09001	979	0.08135	979	0.06714
980	0.09005	980	0.08151	980	0.06713
981	0.09016	981	0.08145	981	0.06711
982	0.09011	982	0.08138	982	0.06702
983	0.0901	983	0.08133	983	0.06684
984	0.09	984	0.08134	984	0.06666
985	0.09009	985	0.08133	985	0.06667
986	0.09032	986	0.08129	986	0.0667
987	0.09046	987	0.08121	987	0.06682
988	0.09038	988	0.0813	988	0.06706
989	0.09036	989	0.08146	989	0.06729
990	0.09036	990	0.08165	990	0.06746
991	0.09041	991	0.08169	991	0.06768
992	0.09022	992	0.08193	992	0.06782
993	0.08991	993	0.08203	993	0.06789
994	0.08965	994	0.08209	994	0.06789
995	0.08965	995	0.08212	995	0.06781
996	0.0895	996	0.08205	996	0.06757
997	0.08963	997	0.08208	997	0.06744
998	0.08965	998	0.08226	998	0.06733
999	0.08987	999	0.08202	999	0.06726
1000	0.09011	1000	0.08213	1000	0.0674
1001	0.09026	1001	0.08216	1001	0.06727
1002	0.09041	1002	0.08221	1002	0.06727
1003	0.09076	1003	0.0822	1003	0.0673
1004	0.09058	1004	0.08223	1004	0.06743
1005	0.09069	1005	0.08218	1005	0.06739
1006	0.09053	1006	0.08232	1006	0.06719
1007	0.09051	1007	0.08225	1007	0.06706
1008	0.09039	1008	0.08223	1008	0.06693
1009	0.09032	1009	0.08205	1009	0.06668
1010	0.0901	1010	0.08208	1010	0.06671
1011	0.09015	1011	0.08176	1011	0.06657
1012	0.08997	1012	0.08153	1012	0.06656
1013	0.08994	1013	0.0814	1013	0.06678
1014	0.08956	1014	0.08114	1014	0.06689
1015	0.08941	1015	0.08109	1015	0.06692
1016	0.08943	1016	0.08115	1016	0.06684
1017	0.08948	1017	0.08108	1017	0.06671
1018	0.08946	1018	0.08103	1018	0.06669
1019	0.08925	1019	0.08121	1019	0.0666
1020	0.08926	1020	0.08117	1020	0.06642
1021	0.08947	1021	0.08118	1021	0.06626
1022	0.08953	1022	0.08113	1022	0.06631
1023	0.08946	1023	0.08113	1023	0.06644
1024	0.0894	1024	0.08132	1024	0.06652
1025	0.08927	1025	0.08142	1025	0.06663
1026	0.08937	1026	0.08121	1026	0.06667
1027	0.08922	1027	0.08118	1027	0.06661
1028	0.08926	1028	0.08127	1028	0.06659
1029	0.0893	1029	0.08123	1029	0.06662
1030	0.08919	1030	0.08117	1030	0.06648
1031	0.08902	1031	0.08088	1031	0.06647
1032	0.08907	1032	0.08083	1032	0.06656
1033	0.08897	1033	0.08094	1033	0.06654
1034	0.08911	1034	0.0807	1034	0.06673
1035	0.08915	1035	0.08068	1035	0.0668
1036	0.08916	1036	0.08066	1036	0.06681
1037	0.08919	1037	0.08061	1037	0.06701
1038	0.08936	1038	0.08068	1038	0.06702
1039	0.08927	1039	0.08072	1039	0.0668
1040	0.08956	1040	0.08073	1040	0.06685
1041	0.08939	1041	0.08106	1041	0.06678
1042	0.08931	1042	0.08114	1042	0.06678
1043	0.08923	1043	0.08103	1043	0.06661
1044	0.08934	1044	0.0812	1044	0.06646
1045	0.08932	1045	0.08113	1045	0.06635
1046	0.08926	1046	0.08127	1046	0.06628
1047	0.08919	1047	0.08122	1047	0.0663
1048	0.08927	1048	0.08117	1048	0.06606
1049	0.08935	1049	0.08102	1049	0.06595
1050	0.08946	1050	0.08101	1050	0.06594
1051	0.08919	1051	0.08079	1051	0.066
1052	0.0893	1052	0.08074	1052	0.0661
1053	0.0895	1053	0.08056	1053	0.06603
1054	0.0894	1054	0.08041	1054	0.06587
1055	0.08939	1055	0.08021	1055	0.06597
1056	0.08906	1056	0.08012	1056	0.06602
1057	0.08903	1057	0.08009	1057	0.06605
1058	0.08905	1058	0.08006	1058	0.06599
1059	0.08873	1059	0.08009	1059	0.06592
1060	0.08866	1060	0.08013	1060	0.06615
1061	0.08847	1061	0.08015	1061	0.06634
1062	0.08829	1062	0.08025	1062	0.06641
1063	0.08847	1063	0.08022	1063	0.06629
1064	0.08837	1064	0.08016	1064	0.06628
1065	0.08836	1065	0.08025	1065	0.06623
1066	0.08841	1066	0.08028	1066	0.0662
1067	0.08844	1067	0.08021	1067	0.06599
1068	0.08867	1068	0.08046	1068	0.06586
1069	0.089	1069	0.08053	1069	0.06575
1070	0.08913	1070	0.08056	1070	0.0657
1071	0.08915	1071	0.08064	1071	0.0657
1072	0.08932	1072	0.08049	1072	0.06581
1073	0.08921	1073	0.08041	1073	0.06567
1074	0.08922	1074	0.08021	1074	0.06567
1075	0.08933	1075	0.07992	1075	0.06544
1076	0.08951	1076	0.07972	1076	0.06554
1077	0.08954	1077	0.07964	1077	0.0655
1078	0.08968	1078	0.07943	1078	0.06552
1079	0.08979	1079	0.07943	1079	0.06545
1080	0.09006	1080	0.07947	1080	0.06558
1081	0.08995	1081	0.07957	1081	0.06552
1082	0.08972	1082	0.07957	1082	0.06553
1083	0.08963	1083	0.07971	1083	0.06543
1084	0.08955	1084	0.07982	1084	0.06569
1085	0.08941	1085	0.07991	1085	0.06555
1086	0.08934	1086	0.07994	1086	0.06571
1087	0.0892	1087	0.07984	1087	0.06579
1088	0.08908	1088	0.07984	1088	0.06586
1089	0.089	1089	0.0798	1089	0.06614
1090	0.08869	1090	0.0796	1090	0.06621
1091	0.08855	1091	0.07937	1091	0.06598
1092	0.08851	1092	0.0794	1092	0.06624
1093	0.08841	1093	0.07931	1093	0.06611
1094	0.08831	1094	0.07925	1094	0.06605
1095	0.08826	1095	0.07927	1095	0.06619
1096	0.08821	1096	0.07919	1096	0.06602
1097	0.08813	1097	0.07921	1097	0.06593
1098	0.08796	1098	0.0793	1098	0.06598
1099	0.08779	1099	0.07934	1099	0.06583
1100	0.08768	1100	0.07936	1100	0.06566
1101	0.08759	1101	0.07934	1101	0.06546
1102	0.08784	1102	0.07931	1102	0.0655
1103	0.08796	1103	0.07936	1103	0.06565
1104	0.08819	1104	0.0793	1104	0.06552
1105	0.08818	1105	0.07937	1105	0.06537
1106	0.08833	1106	0.0793	1106	0.06526
1107	0.08842	1107	0.07941	1107	0.06517
1108	0.08876	1108	0.07958	1108	0.06529
1109	0.08892	1109	0.07974	1109	0.06539
1110	0.08903	1110	0.07983	1110	0.06509
1111	0.08891	1111	0.07993	1111	0.06524
1112	0.08905	1112	0.07986	1112	0.06531
1113	0.08905	1113	0.0798	1113	0.06531
1114	0.08902	1114	0.07958	1114	0.0655
1115	0.08893	1115	0.07943	1115	0.06555
1116	0.08877	1116	0.07931	1116	0.06531
1117	0.08864	1117	0.07918	1117	0.06532
1118	0.08848	1118	0.07918	1118	0.06534
1119	0.08849	1119	0.07909	1119	0.06533
1120	0.08866	1120	0.07918	1120	0.06517
1121	0.08873	1121	0.07939	1121	0.0652
1122	0.08865	1122	0.07944	1122	0.06499
1123	0.08859	1123	0.07918	1123	0.06489
1124	0.0888	1124	0.07916	1124	0.065
1125	0.089	1125	0.07908	1125	0.06467
1126	0.08912	1126	0.07918	1126	0.06454
1127	0.08891	1127	0.07908	1127	0.06462
1128	0.08885	1128	0.07882	1128	0.06434
1129	0.08881	1129	0.07887	1129	0.06442
1130	0.08891	1130	0.0792	1130	0.0645
1131	0.08877	1131	0.07951	1131	0.06444
1132	0.08871	1132	0.07965	1132	0.06447
1133	0.08852	1133	0.07972	1133	0.06438
1134	0.08854	1134	0.07971	1134	0.06446
1135	0.0887	1135	0.07989	1135	0.06466
1136	0.08876	1136	0.07994	1136	0.06455
1137	0.08871	1137	0.07975	1137	0.06458
1138	0.08867	1138	0.07963	1138	0.0646
1139	0.0887	1139	0.07963	1139	0.06464
1140	0.08876	1140	0.0796	1140	0.06468
1141	0.08879	1141	0.07955	1141	0.06477
1142	0.08867	1142	0.07941	1142	0.06459
1143	0.08866	1143	0.07931	1143	0.06452
1144	0.08858	1144	0.07929	1144	0.06431
1145	0.0885	1145	0.07918	1145	0.06419
1146	0.08855	1146	0.07907	1146	0.06428
1147	0.08876	1147	0.07894	1147	0.0644
1148	0.08881	1148	0.07911	1148	0.06421
1149	0.08889	1149	0.07914	1149	0.06417
1150	0.08882	1150	0.07907	1150	0.06407
1151	0.08888	1151	0.07902	1151	0.06395
1152	0.08931	1152	0.079	1152	0.06399
1153	0.0891	1153	0.07919	1153	0.06392
1154	0.08881	1154	0.0794	1154	0.06391
1155	0.08879	1155	0.0794	1155	0.06384
1156	0.08875	1156	0.07948	1156	0.06393
1157	0.08874	1157	0.07949	1157	0.06409
1158	0.08854	1158	0.07962	1158	0.06432
1159	0.08814	1159	0.07964	1159	0.06437
1160	0.08817	1160	0.07944	1160	0.06443
1161	0.08821	1161	0.07928	1161	0.0645
1162	0.08817	1162	0.07928	1162	0.06463
1163	0.08818	1163	0.07927	1163	0.06471
1164	0.08821	1164	0.07931	1164	0.06474
1165	0.08841	1165	0.07915	1165	0.0646
1166	0.08849	1166	0.07904	1166	0.0646
1167	0.08853	1167	0.07897	1167	0.06459
1168	0.08865	1168	0.07894	1168	0.06444
1169	0.08861	1169	0.0788	1169	0.06436
1170	0.08873	1170	0.07872	1170	0.06426
1171	0.08878	1171	0.07862	1171	0.06399
1172	0.08896	1172	0.07875	1172	0.06401
1173	0.08917	1173	0.07865	1173	0.0637
1174	0.08939	1174	0.07884	1174	0.06359
1175	0.08956	1175	0.07894	1175	0.0635
1176	0.08965	1176	0.07898	1176	0.06346
1177	0.08966	1177	0.07897	1177	0.06342
1178	0.08991	1178	0.07902	1178	0.06348
1179	0.08969	1179	0.07909	1179	0.06319
1180	0.08957	1180	0.07922	1180	0.0633
1181	0.08958	1181	0.0792	1181	0.06312
1182	0.08965	1182	0.07937	1182	0.063
1183	0.0898	1183	0.07946	1183	0.06307
1184	0.08983	1184	0.07944	1184	0.06315
1185	0.08973	1185	0.07941	1185	0.06327
1186	0.08969	1186	0.07946	1186	0.0635
1187	0.08973	1187	0.07956	1187	0.06362
1188	0.08971	1188	0.0796	1188	0.0638
1189	0.08964	1189	0.07938	1189	0.06405
1190	0.0897	1190	0.07929	1190	0.06373
1191	0.08963	1191	0.07932	1191	0.06363
1192	0.08974	1192	0.07921	1192	0.06343
1193	0.08993	1193	0.07907	1193	0.06335
1194	0.0899	1194	0.07914	1194	0.06324
1195	0.0899	1195	0.07899	1195	0.06334
1196	0.0896	1196	0.0788	1196	0.06325
1197	0.0894	1197	0.07867	1197	0.06341
1198	0.08942	1198	0.07846	1198	0.06343
1199	0.08938	1199	0.07867	1199	0.06356
1200	0.08944	1200	0.07864	1200	0.06363
1201	0.08948	1201	0.07846	1201	0.06353
1202	0.08949	1202	0.07826	1202	0.06334
1203	0.08963	1203	0.07831	1203	0.06336
1204	0.08998	1204	0.07833	1204	0.06333
1205	0.09019	1205	0.07853	1205	0.06311
1206	0.09023	1206	0.07835	1206	0.06312
1207	0.09034	1207	0.07829	1207	0.06298
1208	0.09036	1208	0.0782	1208	0.06298
1209	0.09014	1209	0.07824	1209	0.0628
1210	0.0902	1210	0.07819	1210	0.06266
1211	0.0899	1211	0.07823	1211	0.06258
1212	0.08955	1212	0.07823	1212	0.0626
1213	0.08947	1213	0.07812	1213	0.06255
1214	0.08928	1214	0.07811	1214	0.06264
1215	0.08926	1215	0.07799	1215	0.06259
1216	0.08955	1216	0.07803	1216	0.06268
1217	0.08964	1217	0.07812	1217	0.06267
1218	0.08977	1218	0.07824	1218	0.06273
1219	0.08957	1219	0.07823	1219	0.06283
1220	0.08944	1220	0.07837	1220	0.06271
1221	0.08923	1221	0.07841	1221	0.06273
1222	0.08904	1222	0.07863	1222	0.06276
1223	0.08894	1223	0.07875	1223	0.06285
1224	0.08879	1224	0.0788	1224	0.06287
1225	0.08869	1225	0.07868	1225	0.06279
1226	0.08894	1226	0.07884	1226	0.06286
1227	0.08893	1227	0.07881	1227	0.06326
1228	0.08892	1228	0.07891	1228	0.06309
1229	0.08896	1229	0.07884	1229	0.06318
1230	0.08872	1230	0.07888	1230	0.06312
1231	0.08867	1231	0.07895	1231	0.06297
1232	0.08835	1232	0.079	1232	0.06305
1233	0.08798	1233	0.07874	1233	0.06303
1234	0.08796	1234	0.07886	1234	0.06261
1235	0.08781	1235	0.0787	1235	0.06255
1236	0.08801	1236	0.0787	1236	0.06233
1237	0.08804	1237	0.07865	1237	0.06233
1238	0.08789	1238	0.07857	1238	0.0623
1239	0.08809	1239	0.07851	1239	0.06229
1240	0.08823	1240	0.0785	1240	0.06198
1241	0.08818	1241	0.07838	1241	0.06202
1242	0.08845	1242	0.07839	1242	0.06223
1243	0.08809	1243	0.07829	1243	0.06236
1244	0.08818	1244	0.0783	1244	0.06244
1245	0.08841	1245	0.0783	1245	0.06274
1246	0.08822	1246	0.07817	1246	0.06266
1247	0.08831	1247	0.07842	1247	0.0629
1248	0.08828	1248	0.07859	1248	0.06302
1249	0.08828	1249	0.07854	1249	0.06302
1250	0.08823	1250	0.07874	1250	0.06301
1251	0.08816	1251	0.07866	1251	0.06294
1252	0.08787	1252	0.07867	1252	0.06273
1253	0.08797	1253	0.07878	1253	0.06264
1254	0.08758	1254	0.07878	1254	0.0626
1255	0.08744	1255	0.0787	1255	0.06251
1256	0.08707	1256	0.0788	1256	0.06221
1257	0.08711	1257	0.07872	1257	0.06233
1258	0.08683	1258	0.07892	1258	0.06218
1259	0.08678	1259	0.07879	1259	0.06225
1260	0.08669	1260	0.07877	1260	0.06223
1261	0.08682	1261	0.07868	1261	0.06208
1262	0.08679	1262	0.07861	1262	0.06218
1263	0.08694	1263	0.07847	1263	0.06226
1264	0.08685	1264	0.07845	1264	0.06209
1265	0.08692	1265	0.07833	1265	0.06225
1266	0.08709	1266	0.07826	1266	0.06222
1267	0.08704	1267	0.07824	1267	0.06235
1268	0.08711	1268	0.07816	1268	0.06231
1269	0.08723	1269	0.07816	1269	0.06212
1270	0.08713	1270	0.07827	1270	0.06209
1271	0.08699	1271	0.07841	1271	0.06211
1272	0.08718	1272	0.07841	1272	0.06178
1273	0.08709	1273	0.07853	1273	0.06167
1274	0.08712	1274	0.07868	1274	0.06148
1275	0.08698	1275	0.07866	1275	0.06134
1276	0.08694	1276	0.07871	1276	0.06131
1277	0.08712	1277	0.07874	1277	0.06141
1278	0.08729	1278	0.07862	1278	0.06139
1279	0.0872	1279	0.0786	1279	0.0615
1280	0.08717	1280	0.0785	1280	0.06148
1281	0.08723	1281	0.07849	1281	0.06154
1282	0.08752	1282	0.07845	1282	0.06175
1283	0.08749	1283	0.07824	1283	0.06165
1284	0.08737	1284	0.07808	1284	0.06155
1285	0.08752	1285	0.07793	1285	0.06152
1286	0.08751	1286	0.07786	1286	0.06145
1287	0.08751	1287	0.07783	1287	0.06147
1288	0.08762	1288	0.07762	1288	0.06147
1289	0.08754	1289	0.07759	1289	0.06145
1290	0.0876	1290	0.07784	1290	0.0614
1291	0.08771	1291	0.07787	1291	0.06147
1292	0.08736	1292	0.07785	1292	0.06157
1293	0.08729	1293	0.07793	1293	0.06165
1294	0.08732	1294	0.07788	1294	0.06158
1295	0.08716	1295	0.07812	1295	0.06161
1296	0.08717	1296	0.07821	1296	0.06154
1297	0.08705	1297	0.07811	1297	0.06177
1298	0.08694	1298	0.07817	1298	0.06181
1299	0.08712	1299	0.07835	1299	0.06168
1300	0.08703	1300	0.07848	1300	0.0617
1301	0.08707	1301	0.07881	1301	0.06177
1302	0.087	1302	0.0787	1302	0.06164
1303	0.0869	1303	0.07882	1303	0.06182
1304	0.08697	1304	0.07883	1304	0.06175
1305	0.08716	1305	0.07886	1305	0.06162
1306	0.08716	1306	0.07891	1306	0.06158
1307	0.08732	1307	0.0787	1307	0.06159
1308	0.0876	1308	0.07851	1308	0.06157
1309	0.08781	1309	0.07856	1309	0.06162
1310	0.08791	1310	0.07849	1310	0.06162
1311	0.08792	1311	0.07854	1311	0.06164
1312	0.08774	1312	0.07839	1312	0.06154
1313	0.08779	1313	0.07828	1313	0.0616
1314	0.08793	1314	0.07834	1314	0.06155
1315	0.08766	1315	0.07832	1315	0.06148
1316	0.08769	1316	0.07816	1316	0.06141
1317	0.08783	1317	0.078	1317	0.06116
1318	0.0879	1318	0.07791	1318	0.06121
1319	0.08793	1319	0.07807	1319	0.06113
1320	0.08805	1320	0.07811	1320	0.061
1321	0.08803	1321	0.07802	1321	0.061
1322	0.08793	1322	0.078	1322	0.06078
1323	0.08769	1323	0.07797	1323	0.0608
1324	0.08741	1324	0.07801	1324	0.06065
1325	0.08733	1325	0.07813	1325	0.06046
1326	0.08727	1326	0.07805	1326	0.06052
1327	0.08691	1327	0.07793	1327	0.06051
1328	0.08685	1328	0.07785	1328	0.06038
1329	0.08679	1329	0.07789	1329	0.0606
1330	0.08683	1330	0.07782	1330	0.06061
1331	0.08702	1331	0.07776	1331	0.06075
1332	0.08692	1332	0.07749	1332	0.06066
1333	0.08685	1333	0.07741	1333	0.06063
1334	0.087	1334	0.07726	1334	0.06064
1335	0.08702	1335	0.0773	1335	0.06062
1336	0.08705	1336	0.07729	1336	0.06061
1337	0.08695	1337	0.07738	1337	0.06048
1338	0.08704	1338	0.07736	1338	0.06062
1339	0.08723	1339	0.07733	1339	0.06085
1340	0.08736	1340	0.0773	1340	0.06084
1341	0.08744	1341	0.07742	1341	0.06095
1342	0.08748	1342	0.07733	1342	0.06103
1343	0.0876	1343	0.07734	1343	0.06081
1344	0.08774	1344	0.07738	1344	0.06074
1345	0.08761	1345	0.07749	1345	0.06054
1346	0.08754	1346	0.07767	1346	0.06019
1347	0.08755	1347	0.0776	1347	0.06011
1348	0.0877	1348	0.07766	1348	0.05993
1349	0.08764	1349	0.07801	1349	0.05992
1350	0.08759	1350	0.07807	1350	0.06011
1351	0.08769	1351	0.07802	1351	0.0602
1352	0.08774	1352	0.07811	1352	0.05998
1353	0.08777	1353	0.07813	1353	0.06016
1354	0.08792	1354	0.0782	1354	0.06039
1355	0.08779	1355	0.07818	1355	0.06035
1356	0.08779	1356	0.07801	1356	0.06028
1357	0.08789	1357	0.07796	1357	0.0603
1358	0.08784	1358	0.07811	1358	0.06035
1359	0.08775	1359	0.07803	1359	0.0607
1360	0.08757	1360	0.07793	1360	0.06077
1361	0.08759	1361	0.07784	1361	0.06077
1362	0.08762	1362	0.07789	1362	0.06094
1363	0.08754	1363	0.07773	1363	0.06087
1364	0.08738	1364	0.07759	1364	0.06091
1365	0.08735	1365	0.07739	1365	0.06084
1366	0.08748	1366	0.07726	1366	0.06078
1367	0.08748	1367	0.07724	1367	0.06086
1368	0.08725	1368	0.07732	1368	0.0607
1369	0.08722	1369	0.07715	1369	0.06073
1370	0.087	1370	0.07716	1370	0.06071
1371	0.0868	1371	0.07728	1371	0.06046
1372	0.08648	1372	0.07719	1372	0.06047
1373	0.08631	1373	0.07707	1373	0.06045
1374	0.08642	1374	0.0771	1374	0.06024
1375	0.08631	1375	0.07702	1375	0.06016
1376	0.08617	1376	0.07718	1376	0.05986
1377	0.0863	1377	0.07724	1377	0.06003
1378	0.08627	1378	0.07715	1378	0.06027
1379	0.08659	1379	0.07711	1379	0.06024
1380	0.08661	1380	0.07723	1380	0.0602
1381	0.0865	1381	0.07707	1381	0.06025
1382	0.08645	1382	0.07703	1382	0.06032
1383	0.0863	1383	0.07673	1383	0.06043
1384	0.08623	1384	0.07665	1384	0.06026
1385	0.08645	1385	0.07644	1385	0.06007
1386	0.08622	1386	0.07654	1386	0.06006
1387	0.08632	1387	0.07654	1387	0.05994
1388	0.08623	1388	0.07657	1388	0.05976
1389	0.0864	1389	0.07661	1389	0.05969
1390	0.08653	1390	0.07674	1390	0.05968
1391	0.08643	1391	0.07673	1391	0.0598
1392	0.08627	1392	0.07695	1392	0.05974
1393	0.08625	1393	0.07683	1393	0.05994
1394	0.08599	1394	0.07669	1394	0.06006
1395	0.08598	1395	0.07679	1395	0.06017
1396	0.08587	1396	0.07678	1396	0.06028
1397	0.08587	1397	0.07685	1397	0.06024
1398	0.08572	1398	0.07665	1398	0.06028
1399	0.08567	1399	0.07647	1399	0.06043
1400	0.08554	1400	0.07658	1400	0.06018
1401	0.08553	1401	0.0767	1401	0.06021
1402	0.08558	1402	0.0766	1402	0.0603
1403	0.08548	1403	0.0765	1403	0.06029
1404	0.08556	1404	0.07638	1404	0.06035
1405	0.08586	1405	0.07644	1405	0.06021
1406	0.08593	1406	0.07661	1406	0.06028
1407	0.08628	1407	0.07665	1407	0.06044
1408	0.08635	1408	0.07672	1408	0.06048
1409	0.08631	1409	0.07691	1409	0.06032
1410	0.08654	1410	0.077	1410	0.06022
1411	0.08628	1411	0.07718	1411	0.06019
1412	0.08639	1412	0.07732	1412	0.06017
1413	0.08639	1413	0.07745	1413	0.06003
1414	0.08629	1414	0.07741	1414	0.06002
1415	0.08622	1415	0.07738	1415	0.05986
1416	0.08625	1416	0.07738	1416	0.05987
1417	0.08613	1417	0.07755	1417	0.05988
1418	0.08635	1418	0.0774	1418	0.05987
1419	0.08641	1419	0.07738	1419	0.05989
1420	0.08641	1420	0.07718	1420	0.05971
1421	0.08642	1421	0.077	1421	0.05959
1422	0.08631	1422	0.07688	1422	0.05974
1423	0.08644	1423	0.07669	1423	0.05972
1424	0.08646	1424	0.07646	1424	0.05966
1425	0.08623	1425	0.07644	1425	0.05984
1426	0.08604	1426	0.07631	1426	0.0599
1427	0.0863	1427	0.07627	1427	0.05995
1428	0.08625	1428	0.0765	1428	0.06013
1429	0.0864	1429	0.07663	1429	0.06
1430	0.08625	1430	0.0765	1430	0.06
1431	0.08618	1431	0.07668	1431	0.06008
1432	0.08655	1432	0.07669	1432	0.05989
1433	0.08663	1433	0.07664	1433	0.05982
1434	0.08652	1434	0.07667	1434	0.05989
1435	0.08652	1435	0.07652	1435	0.05978
1436	0.08663	1436	0.07646	1436	0.05989
1437	0.08672	1437	0.07655	1437	0.05981
1438	0.08682	1438	0.07643	1438	0.0599
1439	0.08662	1439	0.0765	1439	0.05973
1440	0.08637	1440	0.07665	1440	0.05975
1441	0.08619	1441	0.07665	1441	0.05968
1442	0.08601	1442	0.07673	1442	0.05964
1443	0.08583	1443	0.07666	1443	0.05955
1444	0.08579	1444	0.07682	1444	0.05976
1445	0.08558	1445	0.07678	1445	0.05966
1446	0.08539	1446	0.07674	1446	0.0597
1447	0.08562	1447	0.07687	1447	0.05952
1448	0.08563	1448	0.07696	1448	0.05948
1449	0.08572	1449	0.07704	1449	0.05931
1450	0.08567	1450	0.07716	1450	0.05912
1451	0.08568	1451	0.07714	1451	0.05885
1452	0.0856	1452	0.07709	1452	0.05876
1453	0.08556	1453	0.07709	1453	0.05871
1454	0.08539	1454	0.0771	1454	0.05865
1455	0.08541	1455	0.07714	1455	0.05857
1456	0.08548	1456	0.07714	1456	0.05874
1457	0.08553	1457	0.07713	1457	0.05878
1458	0.08547	1458	0.07708	1458	0.05872
1459	0.08572	1459	0.07705	1459	0.05864
1460	0.08589	1460	0.0771	1460	0.05868
1461	0.08593	1461	0.07692	1461	0.05863
1462	0.0858	1462	0.07683	1462	0.05864
1463	0.08548	1463	0.07684	1463	0.05842
1464	0.0855	1464	0.07677	1464	0.05832
1465	0.08542	1465	0.07683	1465	0.05822
1466	0.08537	1466	0.07701	1466	0.05816
1467	0.08521	1467	0.07696	1467	0.05812
1468	0.08517	1468	0.07698	1468	0.05824
1469	0.08521	1469	0.07697	1469	0.05834
1470	0.08534	1470	0.07695	1470	0.05838
1471	0.08525	1471	0.07682	1471	0.05849
1472	0.08519	1472	0.07666	1472	0.0586
1473	0.08517	1473	0.07671	1473	0.05854
1474	0.08534	1474	0.07661	1474	0.05836
1475	0.08551	1475	0.07672	1475	0.05822
1476	0.08566	1476	0.0767	1476	0.0581
1477	0.08571	1477	0.07652	1477	0.05801
1478	0.08581	1478	0.07667	1478	0.05775
1479	0.08603	1479	0.07667	1479	0.05765
1480	0.08593	1480	0.07651	1480	0.05763
1481	0.08608	1481	0.07646	1481	0.05774
1482	0.08592	1482	0.07633	1482	0.05771
1483	0.08601	1483	0.0762	1483	0.0577
1484	0.08621	1484	0.07611	1484	0.05773
1485	0.08621	1485	0.07594	1485	0.0578
1486	0.08614	1486	0.07597	1486	0.05803
1487	0.08629	1487	0.07591	1487	0.05811
1488	0.08606	1488	0.07594	1488	0.05801
1489	0.08607	1489	0.07592	1489	0.05816
1490	0.08587	1490	0.076	1490	0.05805
1491	0.08588	1491	0.07613	1491	0.05798
1492	0.08589	1492	0.07623	1492	0.05818
1493	0.08599	1493	0.07627	1493	0.05816
1494	0.08615	1494	0.07635	1494	0.05819
1495	0.08611	1495	0.07629	1495	0.05838
1496	0.08621	1496	0.07621	1496	0.05834
1497	0.0863	1497	0.07616	1497	0.05846
1498	0.08628	1498	0.07621	1498	0.05847
1499	0.08619	1499	0.07597	1499	0.05843
1500	0.0862	1500	0.076	1500	0.05835
1501	0.08592	1501	0.07579	1501	0.05839
1502	0.08623	1502	0.07593	1502	0.05824
1503	0.08605	1503	0.07577	1503	0.0583
1504	0.08596	1504	0.07575	1504	0.05819
1505	0.08604	1505	0.07564	1505	0.05822
1506	0.08613	1506	0.07582	1506	0.0582
1507	0.08614	1507	0.07566	1507	0.05809
1508	0.08633	1508	0.07589	1508	0.05794
1509	0.0863	1509	0.07584	1509	0.05795
1510	0.08676	1510	0.0762	1510	0.058
1511	0.08696	1511	0.07628	1511	0.05811
1512	0.08701	1512	0.07613	1512	0.05828
1513	0.08746	1513	0.07614	1513	0.05821
1514	0.08753	1514	0.07615	1514	0.05816
1515	0.08744	1515	0.07621	1515	0.05816
1516	0.08749	1516	0.07612	1516	0.05819
1517	0.08739	1517	0.07588	1517	0.05803
1518	0.08754	1518	0.07575	1518	0.05795
1519	0.08755	1519	0.07586	1519	0.05788
1520	0.08727	1520	0.07585	1520	0.05768
1521	0.08738	1521	0.07593	1521	0.05759
1522	0.08763	1522	0.07583	1522	0.05754
1523	0.08779	1523	0.07601	1523	0.05733
1524	0.08779	1524	0.076	1524	0.0571
1525	0.08777	1525	0.0761	1525	0.05707
1526	0.08767	1526	0.07602	1526	0.05695
1527	0.08781	1527	0.07613	1527	0.05704
1528	0.08763	1528	0.07615	1528	0.05719
1529	0.08738	1529	0.07619	1529	0.05721
1530	0.08725	1530	0.07598	1530	0.05724
1531	0.08714	1531	0.07603	1531	0.05733
1532	0.08713	1532	0.07591	1532	0.05726
1533	0.08712	1533	0.076	1533	0.05719
1534	0.08707	1534	0.07578	1534	0.05719
1535	0.08711	1535	0.07556	1535	0.0572
1536	0.08703	1536	0.07552	1536	0.05718
1537	0.08682	1537	0.07547	1537	0.0573
1538	0.08678	1538	0.07552	1538	0.05751
1539	0.0866	1539	0.07548	1539	0.05737
1540	0.0867	1540	0.07545	1540	0.05731
1541	0.08667	1541	0.07543	1541	0.05724
1542	0.08646	1542	0.07545	1542	0.05716
1543	0.08671	1543	0.07522	1543	0.05719
1544	0.0868	1544	0.0753	1544	0.05713
1545	0.08669	1545	0.07509	1545	0.05696
1546	0.08675	1546	0.07511	1546	0.05711
1547	0.08666	1547	0.0751	1547	0.05711
1548	0.08657	1548	0.07528	1548	0.05694
1549	0.08653	1549	0.0751	1549	0.057
1550	0.08655	1550	0.07542	1550	0.05693
1551	0.08661	1551	0.0755	1551	0.05666
1552	0.08667	1552	0.07564	1552	0.05659
1553	0.08668	1553	0.07564	1553	0.05643
1554	0.08659	1554	0.0756	1554	0.0564
1555	0.08649	1555	0.07541	1555	0.05652
1556	0.08664	1556	0.07562	1556	0.05638
1557	0.08645	1557	0.07535	1557	0.05621
1558	0.0862	1558	0.07536	1558	0.05624
1559	0.08625	1559	0.07534	1559	0.05624
1560	0.08602	1560	0.0754	1560	0.0563
1561	0.08608	1561	0.07551	1561	0.05627
1562	0.08609	1562	0.07556	1562	0.05627
1563	0.08591	1563	0.07549	1563	0.05636
1564	0.08588	1564	0.07558	1564	0.05655
1565	0.08601	1565	0.0755	1565	0.05683
1566	0.0858	1566	0.07541	1566	0.05687
1567	0.08605	1567	0.07538	1567	0.05698
1568	0.08585	1568	0.07538	1568	0.057
1569	0.08597	1569	0.07539	1569	0.05705
1570	0.08602	1570	0.07557	1570	0.05692
1571	0.08608	1571	0.0754	1571	0.05684
1572	0.08619	1572	0.07522	1572	0.05677
1573	0.0864	1573	0.07527	1573	0.05683
1574	0.08642	1574	0.07516	1574	0.05667
1575	0.08678	1575	0.07516	1575	0.05677
1576	0.08678	1576	0.07504	1576	0.05677
1577	0.08678	1577	0.07477	1577	0.05675
1578	0.08686	1578	0.07493	1578	0.05684
1579	0.08678	1579	0.07513	1579	0.05655
1580	0.08697	1580	0.07519	1580	0.05662
1581	0.0869	1581	0.07528	1581	0.05659
1582	0.08657	1582	0.07527	1582	0.05641
1583	0.08649	1583	0.07545	1583	0.05633
1584	0.08665	1584	0.07563	1584	0.05622
1585	0.08661	1585	0.07557	1585	0.05616
1586	0.08675	1586	0.07556	1586	0.05637
1587	0.08645	1587	0.07553	1587	0.05637
1588	0.08627	1588	0.07537	1588	0.05632
1589	0.08629	1589	0.07518	1589	0.05644
1590	0.08637	1590	0.07511	1590	0.05639
1591	0.08627	1591	0.07489	1591	0.05648
1592	0.08629	1592	0.07487	1592	0.05639
1593	0.08601	1593	0.0747	1593	0.05641
1594	0.08611	1594	0.07442	1594	0.05614
1595	0.08622	1595	0.07443	1595	0.05609
1596	0.08635	1596	0.07432	1596	0.05594
1597	0.08647	1597	0.07414	1597	0.05583
1598	0.08662	1598	0.07411	1598	0.05581
1599	0.08659	1599	0.07411	1599	0.05572
1600	0.0867	1600	0.0742	1600	0.05559
1601	0.08697	1601	0.07442	1601	0.05554
1602	0.08717	1602	0.07453	1602	0.0555
1603	0.08729	1603	0.07446	1603	0.05556
1604	0.08702	1604	0.0744	1604	0.05564
1605	0.08692	1605	0.0746	1605	0.05576
1606	0.08689	1606	0.0745	1606	0.05573
1607	0.08706	1607	0.07431	1607	0.05577
1608	0.0869	1608	0.07421	1608	0.0559
1609	0.08691	1609	0.07406	1609	0.05614
1610	0.08675	1610	0.07415	1610	0.05616
1611	0.08706	1611	0.0743	1611	0.0562
1612	0.08709	1612	0.07431	1612	0.05607
1613	0.08724	1613	0.07418	1613	0.0562
1614	0.08711	1614	0.07435	1614	0.05624
1615	0.08704	1615	0.07439	1615	0.05618
1616	0.08687	1616	0.07461	1616	0.05606
1617	0.08684	1617	0.07475	1617	0.05608
1618	0.08674	1618	0.07471	1618	0.05593
1619	0.08679	1619	0.07466	1619	0.05592
1620	0.08665	1620	0.07491	1620	0.0558
1621	0.08654	1621	0.07483	1621	0.05569
1622	0.08641	1622	0.07502	1622	0.0557
1623	0.08636	1623	0.07495	1623	0.05563
1624	0.08628	1624	0.07508	1624	0.05549
1625	0.08614	1625	0.0752	1625	0.05542
1626	0.086	1626	0.07518	1626	0.05532
1627	0.08614	1627	0.07514	1627	0.05533
1628	0.08631	1628	0.07532	1628	0.05536
1629	0.08634	1629	0.07522	1629	0.0555
1630	0.08628	1630	0.07509	1630	0.05556
1631	0.0863	1631	0.07495	1631	0.0556
1632	0.0865	1632	0.07483	1632	0.05582
1633	0.08652	1633	0.07494	1633	0.05592
1634	0.08645	1634	0.07494	1634	0.05605
1635	0.08626	1635	0.07465	1635	0.05611
1636	0.08625	1636	0.07444	1636	0.05585
1637	0.08628	1637	0.07456	1637	0.05582
1638	0.08624	1638	0.07465	1638	0.05582
1639	0.08582	1639	0.07476	1639	0.05572
1640	0.08581	1640	0.07463	1640	0.05562
1641	0.08569	1641	0.07468	1641	0.05556
1642	0.08571	1642	0.07489	1642	0.05532
1643	0.08577	1643	0.07498	1643	0.05542
1644	0.0856	1644	0.07493	1644	0.05526
1645	0.08549	1645	0.07494	1645	0.05514
1646	0.08564	1646	0.07477	1646	0.05506
1647	0.08563	1647	0.07483	1647	0.05514
1648	0.08565	1648	0.07476	1648	0.05499
1649	0.08572	1649	0.07475	1649	0.05507
1650	0.08548	1650	0.07497	1650	0.0551
1651	0.0855	1651	0.07506	1651	0.05527
1652	0.08546	1652	0.07496	1652	0.05539
1653	0.08556	1653	0.0751	1653	0.05552
1654	0.08549	1654	0.07509	1654	0.05552
1655	0.08549	1655	0.07522	1655	0.05565
1656	0.08545	1656	0.07515	1656	0.05551
1657	0.08551	1657	0.07497	1657	0.0553
1658	0.0855	1658	0.07494	1658	0.05523
1659	0.08569	1659	0.07493	1659	0.05525
1660	0.08546	1660	0.07503	1660	0.05519
1661	0.08545	1661	0.07509	1661	0.05511
1662	0.0852	1662	0.07514	1662	0.05511
1663	0.08512	1663	0.07505	1663	0.05521
1664	0.08525	1664	0.07511	1664	0.05529
1665	0.08533	1665	0.07511	1665	0.05539
1666	0.08531	1666	0.07511	1666	0.05532
1667	0.08526	1667	0.07498	1667	0.05526
1668	0.08539	1668	0.07491	1668	0.05534
1669	0.08537	1669	0.0746	1669	0.05531
1670	0.0855	1670	0.0748	1670	0.05537
1671	0.0852	1671	0.07485	1671	0.05532
1672	0.0855	1672	0.0749	1672	0.05514
1673	0.08549	1673	0.07488	1673	0.05514
1674	0.08579	1674	0.07488	1674	0.05506
1675	0.08559	1675	0.07474	1675	0.05501
1676	0.08583	1676	0.07485	1676	0.05502
1677	0.08587	1677	0.07475	1677	0.05515
1678	0.08617	1678	0.07469	1678	0.05526
1679	0.08598	1679	0.07472	1679	0.05527
1680	0.08611	1680	0.07476	1680	0.0552
1681	0.0861	1681	0.07467	1681	0.05537
1682	0.08611	1682	0.07482	1682	0.05531
1683	0.08623	1683	0.07476	1683	0.05514
1684	0.08619	1684	0.07475	1684	0.05489
1685	0.0861	1685	0.07486	1685	0.0547
1686	0.08617	1686	0.07468	1686	0.05464
1687	0.08611	1687	0.07466	1687	0.05467
1688	0.08567	1688	0.07471	1688	0.05445
1689	0.08589	1689	0.07467	1689	0.05436
1690	0.08584	1690	0.07478	1690	0.05452
1691	0.08607	1691	0.07468	1691	0.05457
1692	0.08625	1692	0.0744	1692	0.05466
1693	0.08608	1693	0.07447	1693	0.0547
1694	0.08603	1694	0.07438	1694	0.05464
1695	0.0864	1695	0.07426	1695	0.05471
1696	0.08632	1696	0.0741	1696	0.05471
1697	0.08618	1697	0.074	1697	0.05476
1698	0.08583	1698	0.0742	1698	0.05485
1699	0.08556	1699	0.07431	1699	0.05504
1700	0.08563	1700	0.07426	1700	0.05511
1701	0.08562	1701	0.07435	1701	0.0552
1702	0.08565	1702	0.07452	1702	0.05529
1703	0.08573	1703	0.07469	1703	0.05549
1704	0.08576	1704	0.07469	1704	0.05527
1705	0.08563	1705	0.07456	1705	0.05516
1706	0.08578	1706	0.07459	1706	0.05511
1707	0.08558	1707	0.07453	1707	0.05515
1708	0.08564	1708	0.07453	1708	0.05513
1709	0.08569	1709	0.07435	1709	0.05504
1710	0.08557	1710	0.07417	1710	0.05491
1711	0.08561	1711	0.0741	1711	0.05503
1712	0.08587	1712	0.07411	1712	0.05515
1713	0.08594	1713	0.0741	1713	0.05496
1714	0.08607	1714	0.07387	1714	0.05491
1715	0.08607	1715	0.07374	1715	0.05489
1716	0.08577	1716	0.07372	1716	0.05498
1717	0.08601	1717	0.07385	1717	0.05513
1718	0.08602	1718	0.07381	1718	0.05512
1719	0.08608	1719	0.0738	1719	0.05504
1720	0.08592	1720	0.07367	1720	0.05509
1721	0.08593	1721	0.0738	1721	0.05508
1722	0.08592	1722	0.07381	1722	0.05498
1723	0.08615	1723	0.07385	1723	0.05493
1724	0.08591	1724	0.07387	1724	0.05461
1725	0.08597	1725	0.07391	1725	0.05445
1726	0.08591	1726	0.07377	1726	0.05432
1727	0.08603	1727	0.07384	1727	0.05419
1728	0.08604	1728	0.07386	1728	0.05424
1729	0.08596	1729	0.07395	1729	0.05443
1730	0.08586	1730	0.07388	1730	0.0544
1731	0.0859	1731	0.07366	1731	0.05438
1732	0.08595	1732	0.07347	1732	0.05442
1733	0.08588	1733	0.07354	1733	0.05448
1734	0.08579	1734	0.07354	1734	0.05461
1735	0.08552	1735	0.0735	1735	0.05444
1736	0.08552	1736	0.07334	1736	0.05421
1737	0.08574	1737	0.07338	1737	0.05409
1738	0.08582	1738	0.07354	1738	0.05416
1739	0.08572	1739	0.07372	1739	0.05408
1740	0.08585	1740	0.07368	1740	0.05393
1741	0.08592	1741	0.07366	1741	0.05381
1742	0.08625	1742	0.07367	1742	0.05376
1743	0.0863	1743	0.07359	1743	0.05362
1744	0.08594	1744	0.07377	1744	0.05363
1745	0.08574	1745	0.07376	1745	0.05367
1746	0.08584	1746	0.07372	1746	0.05359
1747	0.08571	1747	0.07401	1747	0.05366
1748	0.08566	1748	0.07388	1748	0.05374
1749	0.08555	1749	0.07396	1749	0.05379
1750	0.08573	1750	0.0743	1750	0.05397
1751	0.08589	1751	0.07419	1751	0.05385
1752	0.08603	1752	0.07412	1752	0.05379
1753	0.08581	1753	0.07417	1753	0.05389
1754	0.08581	1754	0.07402	1754	0.05383
1755	0.08582	1755	0.0741	1755	0.05355
1756	0.08594	1756	0.07414	1756	0.05346
1757	0.08592	1757	0.07396	1757	0.05351
1758	0.08596	1758	0.07402	1758	0.05351
1759	0.08592	1759	0.07408	1759	0.05332
1760	0.08598	1760	0.07408	1760	0.05332
1761	0.08588	1761	0.07399	1761	0.05342
1762	0.08576	1762	0.07385	1762	0.0536
1763	0.0855	1763	0.07362	1763	0.05364
1764	0.08522	1764	0.07364	1764	0.05359
1765	0.08524	1765	0.07363	1765	0.05365
1766	0.08522	1766	0.07353	1766	0.0539
1767	0.08524	1767	0.07345	1767	0.05401
1768	0.08544	1768	0.07339	1768	0.05411
1769	0.08535	1769	0.07347	1769	0.0543
1770	0.08564	1770	0.07345	1770	0.05428
1771	0.0857	1771	0.07345	1771	0.05425
1772	0.08568	1772	0.07332	1772	0.05423
1773	0.08583	1773	0.07341	1773	0.05417
1774	0.08589	1774	0.07345	1774	0.05421
1775	0.08556	1775	0.07345	1775	0.05405
1776	0.08583	1776	0.07339	1776	0.05383
1777	0.0858	1777	0.07348	1777	0.05375
1778	0.08595	1778	0.07341	1778	0.05375
1779	0.08584	1779	0.07328	1779	0.05383
1780	0.08587	1780	0.0733	1780	0.05369
1781	0.08574	1781	0.07325	1781	0.05343
1782	0.08607	1782	0.07325	1782	0.05351
1783	0.08606	1783	0.07326	1783	0.05351
1784	0.08612	1784	0.07326	1784	0.05349
1785	0.08618	1785	0.07328	1785	0.0534
1786	0.08638	1786	0.07333	1786	0.05328
1787	0.08621	1787	0.07317	1787	0.05339
1788	0.08636	1788	0.07324	1788	0.05344
1789	0.08606	1789	0.07328	1789	0.05325
1790	0.08584	1790	0.07348	1790	0.05303
1791	0.08565	1791	0.07356	1791	0.053
1792	0.08568	1792	0.07364	1792	0.05306
1793	0.08557	1793	0.07368	1793	0.05308
1794	0.0856	1794	0.07382	1794	0.053
1795	0.08572	1795	0.07379	1795	0.05297
1796	0.08599	1796	0.07373	1796	0.05312
1797	0.08619	1797	0.07357	1797	0.05327
1798	0.08617	1798	0.07337	1798	0.05339
1799	0.08601	1799	0.07318	1799	0.05338
1800	0.08578	1800	0.07312	1800	0.05328
1801	0.0857	1801	0.07295	1801	0.05328
1802	0.08576	1802	0.07285	1802	0.05324
1803	0.08556	1803	0.07271	1803	0.0532
1804	0.0856	1804	0.07266	1804	0.05323
1805	0.08586	1805	0.07268	1805	0.05312
1806	0.08584	1806	0.07256	1806	0.05317
1807	0.08615	1807	0.07255	1807	0.05319
1808	0.0862	1808	0.07259	1808	0.0532
1809	0.08609	1809	0.07261	1809	0.05334
1810	0.08607	1810	0.07273	1810	0.05325
1811	0.08618	1811	0.07281	1811	0.05299
1812	0.08607	1812	0.07292	1812	0.05296
1813	0.08624	1813	0.07315	1813	0.05265
1814	0.08616	1814	0.07331	1814	0.05266
1815	0.08612	1815	0.07353	1815	0.05268
1816	0.0861	1816	0.07369	1816	0.05252
1817	0.08626	1817	0.07372	1817	0.0525
1818	0.086	1818	0.07381	1818	0.0527
1819	0.08585	1819	0.0739	1819	0.05285
1820	0.0858	1820	0.07396	1820	0.05312
1821	0.08568	1821	0.07405	1821	0.05323
1822	0.08576	1822	0.07396	1822	0.05308
1823	0.08573	1823	0.07378	1823	0.05313
1824	0.08568	1824	0.07377	1824	0.05325
1825	0.08581	1825	0.07375	1825	0.05341
1826	0.08583	1826	0.07367	1826	0.05341
1827	0.08587	1827	0.07366	1827	0.05329
1828	0.08605	1828	0.07355	1828	0.05324
1829	0.08608	1829	0.0734	1829	0.05339
1830	0.08621	1830	0.07349	1830	0.05343
1831	0.08627	1831	0.07356	1831	0.05338
1832	0.08623	1832	0.07343	1832	0.05322
1833	0.08649	1833	0.07339	1833	0.05309
1834	0.08644	1834	0.07326	1834	0.0532
1835	0.08657	1835	0.07316	1835	0.05324
1836	0.08649	1836	0.07307	1836	0.05314
1837	0.08649	1837	0.07294	1837	0.05329
1838	0.08662	1838	0.0728	1838	0.05318
1839	0.08686	1839	0.07271	1839	0.05315
1840	0.08668	1840	0.0726	1840	0.05321
1841	0.08664	1841	0.07252	1841	0.05317
1842	0.08634	1842	0.07235	1842	0.05301
1843	0.08637	1843	0.07243	1843	0.05307
1844	0.08629	1844	0.0726	1844	0.05293
1845	0.08603	1845	0.07267	1845	0.05297
1846	0.08573	1846	0.07271	1846	0.05306
1847	0.08573	1847	0.07269	1847	0.0531
1848	0.08558	1848	0.07286	1848	0.05331
1849	0.08545	1849	0.07295	1849	0.05348
1850	0.08531	1850	0.07296	1850	0.05348
1851	0.08525	1851	0.07287	1851	0.05354
1852	0.08546	1852	0.0727	1852	0.05365
1853	0.08567	1853	0.07276	1853	0.05377
1854	0.08566	1854	0.07293	1854	0.05386
1855	0.0859	1855	0.07279	1855	0.05379
1856	0.086	1856	0.07303	1856	0.05377
1857	0.08604	1857	0.0731	1857	0.05383
1858	0.08588	1858	0.07322	1858	0.05382
1859	0.08558	1859	0.07342	1859	0.05382
1860	0.08538	1860	0.07341	1860	0.05371
1861	0.08523	1861	0.07329	1861	0.05373
1862	0.08525	1862	0.07336	1862	0.05349
1863	0.08528	1863	0.07325	1863	0.0534
1864	0.08528	1864	0.07312	1864	0.05341
1865	0.08546	1865	0.07296	1865	0.05332
1866	0.08564	1866	0.07296	1866	0.05313
1867	0.08582	1867	0.07281	1867	0.05304
1868	0.0858	1868	0.07283	1868	0.05306
1869	0.08564	1869	0.07281	1869	0.05308
1870	0.08558	1870	0.07268	1870	0.053
1871	0.08558	1871	0.07262	1871	0.05309
1872	0.08554	1872	0.07267	1872	0.05316
1873	0.08554	1873	0.0724	1873	0.05311
1874	0.08512	1874	0.07246	1874	0.05315
1875	0.08531	1875	0.07242	1875	0.05287
1876	0.08518	1876	0.07243	1876	0.05304
1877	0.08528	1877	0.07245	1877	0.05327
1878	0.08538	1878	0.07247	1878	0.05327
1879	0.08551	1879	0.0725	1879	0.05337
1880	0.08539	1880	0.07274	1880	0.0535
1881	0.08584	1881	0.07265	1881	0.05358
1882	0.08598	1882	0.07268	1882	0.05373
1883	0.08627	1883	0.07279	1883	0.05372
1884	0.08633	1884	0.07288	1884	0.05381
1885	0.08631	1885	0.07304	1885	0.05369
1886	0.08615	1886	0.07292	1886	0.05355
1887	0.08645	1887	0.07281	1887	0.05344
1888	0.08617	1888	0.07304	1888	0.05341
1889	0.08599	1889	0.07302	1889	0.05331
1890	0.08587	1890	0.07283	1890	0.05335
1891	0.08597	1891	0.07271	1891	0.053
1892	0.08588	1892	0.07265	1892	0.0529
1893	0.08566	1893	0.07267	1893	0.05288
1894	0.08557	1894	0.07258	1894	0.05296
1895	0.08566	1895	0.07241	1895	0.05284
1896	0.08563	1896	0.07242	1896	0.05274
1897	0.08552	1897	0.07222	1897	0.05243
1898	0.0854	1898	0.0723	1898	0.05243
1899	0.08557	1899	0.07224	1899	0.05251
1900	0.0857	1900	0.07211	1900	0.05244
1901	0.08573	1901	0.0721	1901	0.05224
1902	0.08564	1902	0.07207	1902	0.05208
1903	0.08581	1903	0.07207	1903	0.05208
1904	0.08607	1904	0.07219	1904	0.0521
1905	0.08585	1905	0.07214	1905	0.05212
1906	0.08562	1906	0.07204	1906	0.05199
1907	0.08566	1907	0.07196	1907	0.05183
1908	0.08538	1908	0.07191	1908	0.05186
1909	0.08556	1909	0.07186	1909	0.05201
1910	0.0855	1910	0.07182	1910	0.05207
1911	0.08517	1911	0.07179	1911	0.05206
1912	0.08528	1912	0.07182	1912	0.05198
1913	0.08555	1913	0.07183	1913	0.05207
1914	0.08567	1914	0.07191	1914	0.05227
1915	0.08574	1915	0.07184	1915	0.05243
1916	0.08572	1916	0.07187	1916	0.05236
1917	0.08568	1917	0.07175	1917	0.05238
1918	0.08581	1918	0.07166	1918	0.05238
1919	0.08579	1919	0.07158	1919	0.05241
1920	0.08569	1920	0.07161	1920	0.05242
1921	0.08563	1921	0.0716	1921	0.05234
1922	0.08574	1922	0.0717	1922	0.0522
1923	0.08568	1923	0.07168	1923	0.05223
1924	0.08563	1924	0.07181	1924	0.05213
1925	0.08543	1925	0.07182	1925	0.0522
1926	0.08556	1926	0.07181	1926	0.05234
1927	0.0855	1927	0.07176	1927	0.05222
1928	0.08554	1928	0.07183	1928	0.05212
1929	0.08541	1929	0.0718	1929	0.05216
1930	0.08552	1930	0.07176	1930	0.05221
1931	0.08541	1931	0.07176	1931	0.05223
1932	0.08559	1932	0.07191	1932	0.05231
1933	0.0856	1933	0.07178	1933	0.05216
1934	0.08577	1934	0.07185	1934	0.05193
1935	0.08553	1935	0.07181	1935	0.05189
1936	0.08549	1936	0.07181	1936	0.05171
1937	0.08525	1937	0.07176	1937	0.05157
1938	0.08529	1938	0.07175	1938	0.05153
1939	0.08528	1939	0.07176	1939	0.05128
1940	0.08503	1940	0.07172	1940	0.05115
1941	0.08455	1941	0.07153	1941	0.05119
1942	0.08458	1942	0.07161	1942	0.05121
1943	0.08477	1943	0.07165	1943	0.05133
1944	0.08481	1944	0.07172	1944	0.05126
1945	0.08497	1945	0.07167	1945	0.05133
1946	0.08499	1946	0.0718	1946	0.05126
1947	0.08508	1947	0.07194	1947	0.05143
1948	0.08535	1948	0.072	1948	0.05155
1949	0.08556	1949	0.07196	1949	0.05162
1950	0.0855	1950	0.07194	1950	0.05164
1951	0.08557	1951	0.0721	1951	0.05181
1952	0.08554	1952	0.07228	1952	0.0518
1953	0.08542	1953	0.0722	1953	0.05205
1954	0.08553	1954	0.07219	1954	0.05207
1955	0.08544	1955	0.0725	1955	0.05212
1956	0.08542	1956	0.07237	1956	0.05233
1957	0.08536	1957	0.07233	1957	0.05231
1958	0.08523	1958	0.07211	1958	0.05225
1959	0.08519	1959	0.07197	1959	0.05229
1960	0.08536	1960	0.07187	1960	0.05226
1961	0.08533	1961	0.07189	1961	0.0521
1962	0.08538	1962	0.0717	1962	0.05214
1963	0.08528	1963	0.07178	1963	0.05183
1964	0.0852	1964	0.0719	1964	0.05167
1965	0.08512	1965	0.07211	1965	0.05168
1966	0.0851	1966	0.07209	1966	0.05146
1967	0.08494	1967	0.07213	1967	0.05125
1968	0.08506	1968	0.07202	1968	0.05126
1969	0.085	1969	0.07206	1969	0.05117
1970	0.08495	1970	0.072	1970	0.05119
1971	0.08496	1971	0.07212	1971	0.05118
1972	0.08518	1972	0.07206	1972	0.05111
1973	0.08527	1973	0.07207	1973	0.05107
1974	0.08525	1974	0.07204	1974	0.05112
1975	0.08502	1975	0.07211	1975	0.05115
1976	0.08509	1976	0.07205	1976	0.0513
1977	0.0852	1977	0.07213	1977	0.05123
1978	0.08531	1978	0.0719	1978	0.0514
1979	0.08509	1979	0.07186	1979	0.05144
1980	0.08484	1980	0.07174	1980	0.05159
1981	0.08475	1981	0.0717	1981	0.05155
1982	0.08473	1982	0.0717	1982	0.05155
1983	0.08466	1983	0.07174	1983	0.05129
1984	0.08463	1984	0.07178	1984	0.05152
1985	0.0846	1985	0.07177	1985	0.05148
1986	0.08485	1986	0.07175	1986	0.05144
1987	0.08506	1987	0.07184	1987	0.05142
1988	0.08508	1988	0.07197	1988	0.05153
1989	0.08524	1989	0.07191	1989	0.05158
1990	0.0852	1990	0.07187	1990	0.05173
1991	0.0854	1991	0.07173	1991	0.05163
1992	0.08535	1992	0.0718	1992	0.05176
1993	0.08521	1993	0.07187	1993	0.0517
1994	0.0851	1994	0.07189	1994	0.05157
1995	0.08529	1995	0.07183	1995	0.05158
1996	0.0854	1996	0.07185	1996	0.05136
1997	0.08546	1997	0.07197	1997	0.05124
1998	0.0853	1998	0.07208	1998	0.05114
1999	0.08538	1999	0.07212	1999	0.05095
[truncated: 8,101 more rows]
