# Supplementary material for: Nonequilibrium phase transition of a one dimensional system reaches the absorbing state by two different ways
Source: Sci Rep. 2023 Dec 6;13:21555. doi: 10.1038/s41598-023-48394-w (PMC10700335; doi:10.1038/s41598-023-48394-w)
Supplement: Supplementary file 5 — Supplementary Information 5. [file 41598_2023_48394_MOESM5_ESM.txt]

A	B	C	D	E	F	G	H	I	J
0.1642	24.32	0.1695	40.23	0.177	41.542	0.1783	36.3	0.1843	37.1
0.165	29.346	0.1716	41.1	0.178	45.331	0.1797	43.3	0.185	41.77
0.1652	31.57	0.1724	55.04	0.1785	49.071	0.1815	65.3	0.186	82.85
0.1654	38.72	0.17306	128.55	0.1788	53.98	0.1823	85.77	0.1865	101.63
0.1656	41.23	0.1737	78.31	0.1789	101.219	0.1831	121.75	0.1875	126.4
0.1658	80.67	0.1742	57.22	0.179	98.874	0.18348	148.42	0.18828	165.19
0.1661	97.99	0.1751	39.8	0.1795	141.614	0.184	99.74	0.1885	161.8
0.1667	53.87	0.1762	34.2	0.1802	108.398	0.18402	71.09	0.189	87.95
0.1674	40.15	--	--	0.1803	89.932	0.18405	60.5	0.1895	59.09
0.1682	34.2	--	--	0.1806	53.704	0.1841	53.22	0.191	47
0.1693	30.43	--	--	0.1815	52.626	0.1844	49.75	0.1928	43.34
--	--	--	--	0.183	51.25	0.1855	41.8	--	--
--	--	--	--	0.184	49.264	0.1864	35.9	--	--
--	--	--	--			--	--	--	--
--	--	--	--			--	--	--	--
--	--	--	--			--	--	--	--
--	--	--	--			--	--	--	--
		--	--					--	--
								--	--
								--	--
								--	--
