# Supplementary material for: Nonequilibrium phase transition of a one dimensional system reaches the absorbing state by two different ways
Source: Sci Rep. 2023 Dec 6;13:21555. doi: 10.1038/s41598-023-48394-w (PMC10700335; doi:10.1038/s41598-023-48394-w)
Supplement: Supplementary file 6 — Supplementary Information 6. [file 41598_2023_48394_MOESM6_ESM.txt]

A	B	C	D	E	F
1	0.09823	1	0.30169	1	0.59876
2	0.16131	2	0.44134	2	0.74466
3	0.23987	3	0.58007	3	0.84855
4	0.32627	4	0.70099	4	0.91405
5	0.41419	5	0.79643	5	0.954
6	0.4974	6	0.86639	6	0.97598
7	0.57207	7	0.91517	7	0.98831
8	0.53992	8	0.64457	8	0.39563
9	0.52877	9	0.52213	9	0.2516
10	0.4945	10	0.39485	10	0.14862
11	0.44506	11	0.2813	11	0.08363
12	0.38989	12	0.19079	12	0.04398
13	0.33381	13	0.12384	13	0.02216
14	0.28241	14	0.07704	14	0.00988
15	0.23644	15	0.04716	15	0.00383
16	0.20124	16	0.03064	16	0.00197
17	0.17106	17	0.0199	17	0.00106
18	0.14849	18	0.01439	18	8.5E-4
19	0.12812	19	0.01105	19	7.9E-4
20	0.11196	20	0.00943	20	9.7E-4
21	0.09909	21	0.00901	21	0.00128
22	0.08929	22	0.00962	22	0.00165
23	0.08232	23	0.01138	23	0.00216
24	0.07921	24	0.01372	24	0.00275
25	0.0759	25	0.0154	25	0.00309
26	0.07479	26	0.01762	26	0.00338
27	0.0747	27	0.02018	27	0.00374
28	0.07516	28	0.02261	28	0.0041
29	0.07669	29	0.02494	29	0.00432
30	0.07874	30	0.027	30	0.00452
31	0.07979	31	0.0284	31	0.00458
32	0.08124	32	0.02966	32	0.00447
33	0.08186	33	0.03056	33	0.00461
34	0.08356	34	0.0314	34	0.00438
35	0.0848	35	0.03233	35	0.00431
36	0.08534	36	0.03331	36	0.0042
37	0.08715	37	0.03357	37	0.00412
38	0.08823	38	0.0345	38	0.00418
39	0.08843	39	0.03456	39	0.00444
40	0.08905	40	0.03475	40	0.00446
41	0.08944	41	0.03493	41	0.0047
42	0.09065	42	0.03543	42	0.00476
43	0.09186	43	0.0355	43	0.00498
44	0.09149	44	0.03644	44	0.00508
45	0.09167	45	0.03638	45	0.00516
46	0.09323	46	0.03669	46	0.00516
47	0.09472	47	0.03763	47	0.00533
48	0.09587	48	0.03837	48	0.00544
49	0.09664	49	0.03863	49	0.00558
50	0.09733	50	0.03951	50	0.00562
51	0.09845	51	0.03963	51	0.00551
52	0.09905	52	0.04019	52	0.00553
53	0.09887	53	0.04101	53	0.00552
54	0.09977	54	0.04156	54	0.00555
55	0.1002	55	0.04199	55	0.00557
56	0.10091	56	0.0427	56	0.00565
57	0.10137	57	0.04265	57	0.0056
58	0.10187	58	0.04314	58	0.00587
59	0.10277	59	0.04378	59	0.00587
60	0.10348	60	0.04452	60	0.00606
61	0.10307	61	0.04456	61	0.00621
62	0.10375	62	0.04474	62	0.00622
63	0.10379	63	0.04458	63	0.00621
64	0.1036	64	0.04502	64	0.00645
65	0.10377	65	0.04522	65	0.00662
66	0.10449	66	0.04528	66	0.00671
67	0.10516	67	0.0449	67	0.00676
68	0.10621	68	0.04536	68	0.00672
69	0.10662	69	0.0457	69	0.00675
70	0.10706	70	0.04602	70	0.00687
71	0.10873	71	0.0461	71	0.00697
72	0.10974	72	0.04636	72	0.00703
73	0.11063	73	0.04673	73	0.00726
74	0.11121	74	0.04707	74	0.00727
75	0.11158	75	0.04711	75	0.0073
76	0.11234	76	0.04734	76	0.00741
77	0.11361	77	0.04793	77	0.00753
78	0.11364	78	0.04863	78	0.00767
79	0.11403	79	0.04908	79	0.00751
80	0.11369	80	0.04972	80	0.00743
81	0.11446	81	0.05025	81	0.00739
82	0.11516	82	0.05102	82	0.00746
83	0.1149	83	0.05135	83	0.00769
84	0.11454	84	0.05193	84	0.00775
85	0.11469	85	0.05254	85	0.00796
86	0.11513	86	0.05296	86	0.00831
87	0.11558	87	0.05348	87	0.00861
88	0.11571	88	0.05434	88	0.00876
89	0.11596	89	0.05448	89	0.00885
90	0.11638	90	0.05486	90	0.00878
91	0.11818	91	0.0551	91	0.00879
92	0.1191	92	0.05465	92	0.00846
93	0.11974	93	0.05514	93	0.00856
94	0.12069	94	0.05528	94	0.00854
95	0.12115	95	0.05544	95	0.00855
96	0.12221	96	0.05574	96	0.0087
97	0.12364	97	0.05595	97	0.00884
98	0.12377	98	0.05598	98	0.00861
99	0.1241	99	0.05634	99	0.00888
100	0.12395	100	0.05641	100	0.00873
101	0.12416	101	0.05631	101	0.00884
102	0.12478	102	0.05662	102	0.00892
103	0.12505	103	0.05692	103	0.00894
104	0.12522	104	0.05758	104	0.00891
105	0.12466	105	0.05865	105	0.00911
106	0.12524	106	0.05957	106	0.00892
107	0.12561	107	0.05997	107	0.00888
108	0.12675	108	0.06039	108	0.00908
109	0.127	109	0.06025	109	0.00926
110	0.12676	110	0.06092	110	0.00929
111	0.12621	111	0.06179	111	0.00934
112	0.12641	112	0.06181	112	0.00954
113	0.12642	113	0.06253	113	0.00979
114	0.12628	114	0.06275	114	0.01015
115	0.12559	115	0.06291	115	0.00989
116	0.12536	116	0.06403	116	0.01008
117	0.12514	117	0.06375	117	0.01029
118	0.12535	118	0.06418	118	0.01047
119	0.12578	119	0.06476	119	0.01066
120	0.12629	120	0.06479	120	0.01088
121	0.1269	121	0.06554	121	0.01088
122	0.12684	122	0.06688	122	0.01098
123	0.12656	123	0.06738	123	0.01095
124	0.12679	124	0.06801	124	0.01088
125	0.12699	125	0.06835	125	0.011
126	0.12662	126	0.06853	126	0.01114
127	0.12586	127	0.0689	127	0.01112
128	0.12547	128	0.06942	128	0.01124
129	0.12488	129	0.06986	129	0.01139
130	0.12515	130	0.0699	130	0.0114
131	0.12573	131	0.07034	131	0.01159
132	0.12598	132	0.07016	132	0.01171
133	0.12696	133	0.07027	133	0.01167
134	0.12782	134	0.07048	134	0.01163
135	0.12901	135	0.0709	135	0.01163
136	0.12926	136	0.07164	136	0.01173
137	0.13024	137	0.07196	137	0.01167
138	0.13032	138	0.07252	138	0.01176
139	0.1307	139	0.07301	139	0.01179
140	0.13041	140	0.07391	140	0.01183
141	0.13121	141	0.07432	141	0.01202
142	0.13171	142	0.07421	142	0.01197
143	0.13279	143	0.0736	143	0.0121
144	0.13338	144	0.07384	144	0.01238
145	0.13441	145	0.07434	145	0.01252
146	0.13446	146	0.07426	146	0.01264
147	0.13517	147	0.07434	147	0.01283
148	0.13456	148	0.07511	148	0.01277
149	0.13434	149	0.07562	149	0.0127
150	0.13454	150	0.07593	150	0.01265
151	0.13356	151	0.07631	151	0.01275
152	0.13252	152	0.07693	152	0.01296
153	0.13326	153	0.0772	153	0.01274
154	0.13308	154	0.07697	154	0.01271
155	0.1329	155	0.07736	155	0.01273
156	0.13261	156	0.07697	156	0.01303
157	0.13281	157	0.07716	157	0.01292
158	0.133	158	0.07706	158	0.01282
159	0.13371	159	0.07678	159	0.01269
160	0.13223	160	0.07763	160	0.01261
161	0.13161	161	0.0783	161	0.01273
162	0.13183	162	0.07863	162	0.01292
163	0.13148	163	0.07916	163	0.01295
164	0.13089	164	0.07904	164	0.01323
165	0.13152	165	0.07946	165	0.01342
166	0.13217	166	0.07917	166	0.01334
167	0.13339	167	0.07962	167	0.0137
168	0.13424	168	0.08004	168	0.01365
169	0.13377	169	0.08009	169	0.01372
170	0.13418	170	0.08079	170	0.01382
171	0.13474	171	0.08164	171	0.01374
172	0.13433	172	0.08241	172	0.0138
173	0.13401	173	0.08362	173	0.01387
174	0.13419	174	0.08384	174	0.01405
175	0.13475	175	0.08378	175	0.01419
176	0.13563	176	0.08328	176	0.01441
177	0.13639	177	0.08343	177	0.01444
178	0.1367	178	0.0837	178	0.01442
179	0.13707	179	0.08274	179	0.01431
180	0.13724	180	0.08256	180	0.01451
181	0.13804	181	0.08285	181	0.01478
182	0.13718	182	0.08266	182	0.015
183	0.13776	183	0.08285	183	0.01488
184	0.13801	184	0.08323	184	0.0149
185	0.13727	185	0.0833	185	0.01532
186	0.13702	186	0.08381	186	0.01588
187	0.13726	187	0.0837	187	0.01586
188	0.13617	188	0.08307	188	0.0157
189	0.13695	189	0.08349	189	0.01577
190	0.13615	190	0.08443	190	0.01591
191	0.1357	191	0.08478	191	0.01597
192	0.13636	192	0.08496	192	0.01626
193	0.13707	193	0.08588	193	0.01607
194	0.13666	194	0.08649	194	0.01622
195	0.13789	195	0.08736	195	0.01641
196	0.13776	196	0.08743	196	0.01646
197	0.13881	197	0.08695	197	0.01661
198	0.1386	198	0.08667	198	0.01673
199	0.13919	199	0.08701	199	0.01656
200	0.13914	200	0.08696	200	0.01693
201	0.14013	201	0.0872	201	0.01699
202	0.13949	202	0.08693	202	0.01684
203	0.13938	203	0.08752	203	0.01691
204	0.13843	204	0.088	204	0.01686
205	0.13908	205	0.0895	205	0.01683
206	0.1386	206	0.0893	206	0.017
207	0.13861	207	0.08989	207	0.0168
208	0.13695	208	0.09064	208	0.01672
209	0.13778	209	0.09112	209	0.01683
210	0.13763	210	0.09166	210	0.01691
211	0.13807	211	0.09263	211	0.01694
212	0.13818	212	0.09227	212	0.01688
213	0.13829	213	0.09341	213	0.01679
214	0.13862	214	0.09394	214	0.01679
215	0.13998	215	0.09325	215	0.01677
216	0.13916	216	0.09359	216	0.01676
217	0.13964	217	0.09358	217	0.01662
218	0.13988	218	0.09326	218	0.01664
219	0.1399	219	0.09334	219	0.01672
220	0.14001	220	0.09322	220	0.01687
221	0.13922	221	0.09367	221	0.0169
222	0.13863	222	0.09406	222	0.0171
223	0.13848	223	0.09432	223	0.01716
224	0.13835	224	0.09483	224	0.01729
225	0.13773	225	0.0957	225	0.01768
226	0.13783	226	0.09549	226	0.018
227	0.13833	227	0.09581	227	0.01781
228	0.13898	228	0.09456	228	0.0178
229	0.13956	229	0.09447	229	0.01775
230	0.14047	230	0.09448	230	0.01823
231	0.14094	231	0.09508	231	0.01816
232	0.14178	232	0.09465	232	0.01786
233	0.14116	233	0.09496	233	0.01773
234	0.14126	234	0.09483	234	0.01783
235	0.14123	235	0.09591	235	0.01777
236	0.14112	236	0.09602	236	0.01798
237	0.14091	237	0.09584	237	0.0178
238	0.14072	238	0.09524	238	0.0179
239	0.14063	239	0.0953	239	0.01811
240	0.14139	240	0.09585	240	0.01832
241	0.14185	241	0.0955	241	0.01845
242	0.14239	242	0.0951	242	0.01856
243	0.14221	243	0.09648	243	0.01853
244	0.14265	244	0.09661	244	0.01838
245	0.14304	245	0.09665	245	0.01836
246	0.14322	246	0.09699	246	0.01832
247	0.1442	247	0.09651	247	0.01832
248	0.14287	248	0.09681	248	0.01836
249	0.14286	249	0.09777	249	0.01849
250	0.14284	250	0.09719	250	0.01873
251	0.14266	251	0.09709	251	0.01895
252	0.1433	252	0.09748	252	0.01927
253	0.14375	253	0.09737	253	0.0193
254	0.1429	254	0.09772	254	0.01927
255	0.14428	255	0.09858	255	0.01928
256	0.14519	256	0.09914	256	0.01926
257	0.14492	257	0.09967	257	0.01931
258	0.14515	258	0.10046	258	0.01939
259	0.14499	259	0.10075	259	0.01934
260	0.14433	260	0.10122	260	0.01942
261	0.14491	261	0.10114	261	0.01951
262	0.14472	262	0.1011	262	0.01965
263	0.14432	263	0.10044	263	0.01985
264	0.14618	264	0.10079	264	0.01974
265	0.14525	265	0.10144	265	0.01927
266	0.14511	266	0.10085	266	0.01917
267	0.14509	267	0.10075	267	0.0191
268	0.14387	268	0.10119	268	0.01912
269	0.14428	269	0.10144	269	0.01889
270	0.14441	270	0.1014	270	0.01886
271	0.14301	271	0.10069	271	0.01868
272	0.14363	272	0.10075	272	0.01925
273	0.14365	273	0.10153	273	0.01939
274	0.14416	274	0.10183	274	0.01965
275	0.14521	275	0.10133	275	0.01958
276	0.14422	276	0.10161	276	0.01978
277	0.14317	277	0.10181	277	0.01992
278	0.14276	278	0.10196	278	0.01981
279	0.14258	279	0.10235	279	0.01968
280	0.14215	280	0.10282	280	0.01935
281	0.14215	281	0.10358	281	0.01918
282	0.14141	282	0.10446	282	0.01922
283	0.14133	283	0.10471	283	0.01929
284	0.14217	284	0.10522	284	0.01917
285	0.14342	285	0.10552	285	0.01975
286	0.14389	286	0.10544	286	0.01978
287	0.14373	287	0.10561	287	0.02017
288	0.14333	288	0.10505	288	0.02051
289	0.14363	289	0.10521	289	0.0208
290	0.14441	290	0.10509	290	0.02087
291	0.14388	291	0.10505	291	0.02083
292	0.14362	292	0.1057	292	0.0204
293	0.14458	293	0.10573	293	0.02043
294	0.14529	294	0.10548	294	0.0204
295	0.14582	295	0.10525	295	0.02042
296	0.14659	296	0.10494	296	0.02076
297	0.14709	297	0.10493	297	0.02048
298	0.14817	298	0.10486	298	0.02062
299	0.14812	299	0.10397	299	0.02105
300	0.14678	300	0.1029	300	0.02169
301	0.14702	301	0.10296	301	0.02175
302	0.1463	302	0.10302	302	0.02224
303	0.14531	303	0.10312	303	0.0222
304	0.14447	304	0.10329	304	0.02281
305	0.14386	305	0.1033	305	0.02281
306	0.14331	306	0.10351	306	0.02294
307	0.14368	307	0.10482	307	0.02255
308	0.14311	308	0.10535	308	0.02255
309	0.14322	309	0.10556	309	0.02195
310	0.14347	310	0.10597	310	0.02206
311	0.14326	311	0.10576	311	0.0219
312	0.14335	312	0.10572	312	0.02216
313	0.14339	313	0.10619	313	0.0221
314	0.14317	314	0.10615	314	0.0221
315	0.14343	315	0.10579	315	0.02187
316	0.14433	316	0.10632	316	0.02203
317	0.14377	317	0.1065	317	0.0219
318	0.14467	318	0.10579	318	0.02178
319	0.14411	319	0.10594	319	0.02193
320	0.14493	320	0.10621	320	0.02204
321	0.14527	321	0.10639	321	0.02233
322	0.14561	322	0.10623	322	0.02308
323	0.14556	323	0.10593	323	0.02317
324	0.14665	324	0.10559	324	0.02311
325	0.14617	325	0.10707	325	0.02352
326	0.14631	326	0.10726	326	0.02332
327	0.14583	327	0.10781	327	0.02299
328	0.14583	328	0.10794	328	0.02269
329	0.14551	329	0.10882	329	0.02226
330	0.14607	330	0.10922	330	0.02187
331	0.14643	331	0.10984	331	0.02167
332	0.14663	332	0.10958	332	0.02155
333	0.14654	333	0.11014	333	0.02163
334	0.1464	334	0.10892	334	0.02206
335	0.14667	335	0.10859	335	0.02203
336	0.14596	336	0.10757	336	0.02195
337	0.14518	337	0.10733	337	0.02244
338	0.14512	338	0.10669	338	0.02258
339	0.14498	339	0.10598	339	0.02248
340	0.14497	340	0.10526	340	0.02267
341	0.14512	341	0.10553	341	0.02275
342	0.14421	342	0.10547	342	0.02301
343	0.14485	343	0.1056	343	0.02327
344	0.1453	344	0.10608	344	0.02312
345	0.14432	345	0.10653	345	0.02337
346	0.14435	346	0.1067	346	0.0233
347	0.14511	347	0.10675	347	0.02316
348	0.14617	348	0.10747	348	0.02343
349	0.14727	349	0.10863	349	0.02345
350	0.14747	350	0.10906	350	0.02354
351	0.14725	351	0.10932	351	0.0239
352	0.14857	352	0.10952	352	0.02395
353	0.1494	353	0.11017	353	0.02449
354	0.14937	354	0.11138	354	0.02458
355	0.14932	355	0.11146	355	0.02417
356	0.1495	356	0.11131	356	0.02428
357	0.14963	357	0.1121	357	0.02469
358	0.14969	358	0.11253	358	0.02467
359	0.14887	359	0.11377	359	0.02455
360	0.14854	360	0.11424	360	0.02416
361	0.14801	361	0.11414	361	0.02422
362	0.14683	362	0.11414	362	0.02463
363	0.14649	363	0.11413	363	0.02453
364	0.14686	364	0.1145	364	0.02401
365	0.14677	365	0.11468	365	0.02399
366	0.14684	366	0.1134	366	0.0238
367	0.14673	367	0.11337	367	0.02385
368	0.14736	368	0.11334	368	0.02389
369	0.14806	369	0.11362	369	0.02373
370	0.14827	370	0.11315	370	0.02343
371	0.14884	371	0.11318	371	0.02401
372	0.14863	372	0.11305	372	0.02389
373	0.14902	373	0.11443	373	0.02409
374	0.14974	374	0.11526	374	0.02433
375	0.14914	375	0.11619	375	0.02452
376	0.14893	376	0.1172	376	0.02461
377	0.14901	377	0.11813	377	0.02545
378	0.14858	378	0.1178	378	0.02551
379	0.14871	379	0.11848	379	0.02589
380	0.14932	380	0.11864	380	0.02651
381	0.149	381	0.11881	381	0.0266
382	0.15058	382	0.11872	382	0.0268
383	0.15058	383	0.11844	383	0.02696
384	0.14986	384	0.11779	384	0.02665
385	0.15004	385	0.11756	385	0.02663
386	0.15046	386	0.11694	386	0.02664
387	0.15008	387	0.11648	387	0.02634
388	0.14935	388	0.11555	388	0.02624
389	0.14867	389	0.11507	389	0.02597
390	0.14873	390	0.11491	390	0.02583
391	0.14945	391	0.1158	391	0.02566
392	0.14942	392	0.11608	392	0.02524
393	0.14974	393	0.11643	393	0.02515
394	0.1496	394	0.1163	394	0.02522
395	0.14949	395	0.11657	395	0.02506
396	0.14941	396	0.11705	396	0.02503
397	0.15072	397	0.11697	397	0.02488
398	0.15129	398	0.11708	398	0.02529
399	0.15119	399	0.1178	399	0.0252
400	0.1517	400	0.1179	400	0.02502
401	0.15275	401	0.11856	401	0.02474
402	0.1543	402	0.11918	402	0.02487
403	0.1547	403	0.11887	403	0.02499
404	0.15418	404	0.11916	404	0.02501
405	0.15402	405	0.11848	405	0.02468
406	0.15473	406	0.11813	406	0.02515
407	0.15383	407	0.11777	407	0.02564
408	0.15345	408	0.11748	408	0.02588
409	0.15398	409	0.11641	409	0.02639
410	0.15423	410	0.11562	410	0.02621
411	0.15534	411	0.11568	411	0.02647
412	0.15498	412	0.11545	412	0.02645
413	0.15489	413	0.11539	413	0.02612
414	0.15496	414	0.11512	414	0.02572
415	0.15551	415	0.11533	415	0.02554
416	0.15436	416	0.11652	416	0.02526
417	0.15466	417	0.11741	417	0.02541
418	0.15357	418	0.11741	418	0.02533
419	0.15442	419	0.11791	419	0.02542
420	0.1539	420	0.1179	420	0.02591
421	0.15501	421	0.11833	421	0.02625
422	0.15396	422	0.11824	422	0.02632
423	0.15545	423	0.11777	423	0.0266
424	0.15494	424	0.11797	424	0.0269
425	0.15518	425	0.11774	425	0.02673
426	0.15363	426	0.1177	426	0.02686
427	0.15326	427	0.1178	427	0.02689
428	0.15243	428	0.11794	428	0.02644
429	0.1522	429	0.1181	429	0.02646
430	0.15132	430	0.11847	430	0.02615
431	0.15085	431	0.11885	431	0.0259
432	0.15092	432	0.11957	432	0.02613
433	0.15233	433	0.12025	433	0.02593
434	0.15264	434	0.12063	434	0.02573
435	0.15332	435	0.12046	435	0.02622
436	0.15326	436	0.12058	436	0.02667
437	0.15333	437	0.12116	437	0.02665
438	0.15342	438	0.12081	438	0.02666
439	0.15351	439	0.12155	439	0.02657
440	0.15377	440	0.12094	440	0.02708
441	0.15516	441	0.12118	441	0.02736
442	0.1549	442	0.12141	442	0.0272
443	0.15555	443	0.12165	443	0.02726
444	0.15565	444	0.1207	444	0.02732
445	0.15632	445	0.1199	445	0.02783
446	0.15671	446	0.11937	446	0.02814
447	0.15603	447	0.11936	447	0.02806
448	0.15556	448	0.1185	448	0.02789
449	0.15478	449	0.1182	449	0.02803
450	0.15425	450	0.11814	450	0.02833
451	0.15398	451	0.11895	451	0.02873
452	0.15377	452	0.1204	452	0.02877
453	0.15282	453	0.12083	453	0.02889
454	0.15302	454	0.12078	454	0.02915
455	0.15267	455	0.12188	455	0.02941
456	0.15391	456	0.12309	456	0.02953
457	0.15348	457	0.12221	457	0.0294
458	0.15318	458	0.12246	458	0.02941
459	0.15353	459	0.12207	459	0.02954
460	0.15368	460	0.12192	460	0.02968
461	0.15368	461	0.12265	461	0.02956
462	0.15325	462	0.12202	462	0.02927
463	0.15356	463	0.12111	463	0.02954
464	0.15432	464	0.12159	464	0.02966
465	0.15291	465	0.12089	465	0.02975
466	0.15279	466	0.12124	466	0.02972
467	0.1528	467	0.12089	467	0.02967
468	0.15227	468	0.12105	468	0.02968
469	0.15225	469	0.12112	469	0.0298
470	0.1513	470	0.12149	470	0.02966
471	0.15088	471	0.12171	471	0.02976
472	0.15267	472	0.12193	472	0.02962
473	0.15272	473	0.12201	473	0.02949
474	0.15214	474	0.12248	474	0.02921
475	0.15247	475	0.12216	475	0.02937
476	0.15209	476	0.12221	476	0.02985
477	0.15205	477	0.12239	477	0.03021
478	0.15276	478	0.12299	478	0.0303
479	0.15202	479	0.1239	479	0.03036
480	0.15128	480	0.1238	480	0.03072
481	0.1518	481	0.12388	481	0.03138
482	0.15242	482	0.12473	482	0.03171
483	0.15257	483	0.12568	483	0.03196
484	0.15249	484	0.12666	484	0.03195
485	0.15221	485	0.12687	485	0.03188
486	0.15299	486	0.12677	486	0.03216
487	0.1533	487	0.1274	487	0.0318
488	0.15334	488	0.12834	488	0.03174
489	0.15369	489	0.12939	489	0.03153
490	0.15415	490	0.12932	490	0.03115
491	0.15426	491	0.12886	491	0.0312
492	0.15378	492	0.12879	492	0.0313
493	0.15381	493	0.12861	493	0.03122
494	0.15428	494	0.12932	494	0.03145
495	0.15453	495	0.12852	495	0.03142
496	0.15367	496	0.12764	496	0.0313
497	0.15339	497	0.1277	497	0.03134
498	0.1535	498	0.12757	498	0.03105
499	0.15439	499	0.12765	499	0.03124
500	0.15294	500	0.12772	500	0.03139
501	0.15242	501	0.12743	501	0.03127
502	0.15229	502	0.1274	502	0.03148
503	0.15198	503	0.12687	503	0.03208
504	0.15218	504	0.12714	504	0.03199
505	0.15173	505	0.12737	505	0.03204
506	0.15071	506	0.12827	506	0.03203
507	0.1512	507	0.12886	507	0.03185
508	0.15078	508	0.12902	508	0.03214
509	0.15029	509	0.12958	509	0.0322
510	0.14963	510	0.13054	510	0.03204
511	0.14888	511	0.13066	511	0.03267
512	0.1488	512	0.13093	512	0.03291
513	0.14897	513	0.13056	513	0.03295
514	0.14938	514	0.12975	514	0.03321
515	0.15002	515	0.12908	515	0.03358
516	0.14973	516	0.12827	516	0.0339
517	0.15065	517	0.12811	517	0.03418
518	0.15066	518	0.12776	518	0.03388
519	0.15121	519	0.12747	519	0.03402
520	0.15168	520	0.12681	520	0.0344
521	0.15138	521	0.12732	521	0.03463
522	0.1506	522	0.12732	522	0.03441
523	0.15098	523	0.12691	523	0.03447
524	0.15023	524	0.12589	524	0.03467
525	0.15033	525	0.12568	525	0.03496
526	0.15017	526	0.12474	526	0.03508
527	0.14982	527	0.12482	527	0.03478
528	0.14981	528	0.12495	528	0.03505
529	0.15078	529	0.12482	529	0.03545
530	0.1514	530	0.12568	530	0.03522
531	0.15175	531	0.12698	531	0.03505
532	0.15151	532	0.12739	532	0.03509
533	0.15162	533	0.12898	533	0.03553
534	0.15177	534	0.1292	534	0.03574
535	0.15159	535	0.12918	535	0.03547
536	0.15103	536	0.12964	536	0.03526
537	0.15064	537	0.13058	537	0.03522
538	0.15112	538	0.1314	538	0.03513
539	0.15198	539	0.13162	539	0.03492
540	0.15159	540	0.13183	540	0.03462
541	0.15202	541	0.13199	541	0.03407
542	0.15218	542	0.1321	542	0.03427
543	0.15128	543	0.13202	543	0.03416
544	0.15122	544	0.13103	544	0.03436
545	0.1513	545	0.12961	545	0.03426
546	0.15004	546	0.12934	546	0.03445
547	0.14996	547	0.12979	547	0.03435
548	0.14997	548	0.13013	548	0.03498
549	0.15039	549	0.13006	549	0.03486
550	0.15172	550	0.13005	550	0.03507
551	0.15217	551	0.13006	551	0.03516
552	0.15153	552	0.13059	552	0.03543
553	0.15251	553	0.13049	553	0.0355
554	0.15293	554	0.12916	554	0.03578
555	0.15244	555	0.12889	555	0.03555
556	0.15239	556	0.12846	556	0.03565
557	0.15231	557	0.12871	557	0.03564
558	0.15232	558	0.12896	558	0.03554
559	0.15285	559	0.12883	559	0.03547
560	0.15336	560	0.12898	560	0.03564
561	0.15321	561	0.1294	561	0.03554
562	0.15414	562	0.12895	562	0.03563
563	0.15417	563	0.12964	563	0.03572
564	0.15408	564	0.12951	564	0.0357
565	0.15378	565	0.12884	565	0.03588
566	0.15373	566	0.12974	566	0.0359
567	0.15313	567	0.13052	567	0.03586
568	0.1529	568	0.13106	568	0.03621
569	0.1524	569	0.13121	569	0.03613
570	0.15214	570	0.13097	570	0.03612
571	0.15242	571	0.13142	571	0.03628
572	0.15195	572	0.1324	572	0.03647
573	0.15185	573	0.13075	573	0.03673
574	0.15224	574	0.1302	574	0.03685
575	0.15188	575	0.12889	575	0.03667
576	0.15119	576	0.12925	576	0.03704
577	0.15162	577	0.12918	577	0.03713
578	0.15088	578	0.12848	578	0.03721
579	0.15102	579	0.12814	579	0.03699
580	0.1517	580	0.12833	580	0.03699
581	0.15099	581	0.12746	581	0.03744
582	0.15112	582	0.12745	582	0.03723
583	0.15199	583	0.12696	583	0.03754
584	0.15226	584	0.12668	584	0.03779
585	0.1525	585	0.12749	585	0.03788
586	0.15294	586	0.12741	586	0.03781
587	0.1526	587	0.12817	587	0.0381
588	0.15337	588	0.12939	588	0.03726
589	0.15416	589	0.13062	589	0.0371
590	0.15364	590	0.13106	590	0.03659
591	0.15386	591	0.13115	591	0.03557
592	0.15439	592	0.1306	592	0.03519
593	0.15442	593	0.13106	593	0.0352
594	0.15463	594	0.13141	594	0.03455
595	0.15542	595	0.13134	595	0.03459
596	0.15587	596	0.13079	596	0.03482
597	0.15598	597	0.13069	597	0.03467
598	0.15638	598	0.13088	598	0.03541
599	0.15618	599	0.13131	599	0.03571
600	0.15629	600	0.13123	600	0.03525
601	0.1561	601	0.13049	601	0.0356
602	0.15542	602	0.13007	602	0.03577
603	0.15508	603	0.13116	603	0.03574
604	0.15479	604	0.13166	604	0.03593
605	0.1543	605	0.13237	605	0.03598
606	0.15477	606	0.13263	606	0.03556
607	0.1551	607	0.13241	607	0.0357
608	0.15566	608	0.13302	608	0.03561
609	0.15629	609	0.13294	609	0.03584
610	0.15614	610	0.1323	610	0.03578
611	0.15709	611	0.13216	611	0.0357
612	0.15693	612	0.13197	612	0.03578
613	0.15711	613	0.13191	613	0.03627
614	0.1573	614	0.13172	614	0.03673
615	0.15682	615	0.13119	615	0.03683
616	0.15628	616	0.13166	616	0.03685
617	0.15698	617	0.13213	617	0.03667
618	0.15696	618	0.13221	618	0.0368
619	0.15761	619	0.13213	619	0.03677
620	0.15757	620	0.13107	620	0.03672
621	0.15788	621	0.13172	621	0.03701
622	0.15781	622	0.1319	622	0.03696
623	0.15763	623	0.13159	623	0.0372
624	0.15754	624	0.13091	624	0.0375
625	0.15728	625	0.13015	625	0.0376
626	0.15676	626	0.12975	626	0.03738
627	0.15584	627	0.13037	627	0.03755
628	0.15507	628	0.13043	628	0.03718
629	0.15585	629	0.13017	629	0.0366
630	0.15518	630	0.13027	630	0.03643
631	0.15475	631	0.13021	631	0.03718
632	0.15469	632	0.1307	632	0.03751
633	0.15438	633	0.13148	633	0.03801
634	0.1546	634	0.13154	634	0.03781
635	0.15457	635	0.13092	635	0.03805
636	0.15342	636	0.13151	636	0.03851
637	0.15384	637	0.1322	637	0.03839
638	0.15384	638	0.1331	638	0.03814
639	0.15395	639	0.13302	639	0.03791
640	0.15394	640	0.13212	640	0.03753
641	0.15394	641	0.13231	641	0.03729
642	0.15385	642	0.1324	642	0.0369
643	0.1542	643	0.13234	643	0.03691
644	0.15449	644	0.13158	644	0.03721
645	0.15466	645	0.13087	645	0.03715
646	0.15457	646	0.13078	646	0.03737
647	0.15516	647	0.13197	647	0.0378
648	0.15519	648	0.13145	648	0.03831
649	0.15512	649	0.13252	649	0.03887
650	0.15558	650	0.13309	650	0.03903
651	0.15508	651	0.13347	651	0.03863
652	0.15464	652	0.1333	652	0.03838
653	0.15464	653	0.13402	653	0.03823
654	0.1543	654	0.13321	654	0.03794
655	0.15388	655	0.1347	655	0.03771
656	0.15377	656	0.13462	656	0.03769
657	0.15247	657	0.13487	657	0.03808
658	0.15311	658	0.13497	658	0.0381
659	0.15347	659	0.13565	659	0.03817
660	0.1531	660	0.13578	660	0.03784
661	0.15311	661	0.13623	661	0.03753
662	0.15323	662	0.13489	662	0.03766
663	0.15295	663	0.13447	663	0.03782
664	0.15339	664	0.13382	664	0.03751
665	0.15232	665	0.13443	665	0.03808
666	0.15194	666	0.13494	666	0.03846
667	0.15272	667	0.13518	667	0.03854
668	0.1518	668	0.13582	668	0.03891
669	0.1524	669	0.13733	669	0.03923
670	0.15214	670	0.13667	670	0.03893
671	0.15223	671	0.13682	671	0.03933
672	0.15341	672	0.13716	672	0.03941
673	0.15323	673	0.1373	673	0.0391
674	0.15215	674	0.13743	674	0.03989
675	0.15293	675	0.13756	675	0.03994
676	0.15312	676	0.13675	676	0.03976
677	0.15383	677	0.13745	677	0.03973
678	0.15407	678	0.13731	678	0.03935
679	0.15455	679	0.13632	679	0.03891
680	0.15489	680	0.13519	680	0.03917
681	0.15615	681	0.13424	681	0.03828
682	0.15606	682	0.13346	682	0.03843
683	0.15639	683	0.13375	683	0.03847
684	0.15634	684	0.13335	684	0.03864
685	0.15531	685	0.13327	685	0.03866
686	0.15488	686	0.13344	686	0.03849
687	0.15501	687	0.13364	687	0.03824
688	0.15501	688	0.13391	688	0.03889
689	0.15507	689	0.13417	689	0.03904
690	0.15392	690	0.13394	690	0.03907
691	0.15395	691	0.1341	691	0.03944
692	0.15535	692	0.1341	692	0.03967
693	0.15516	693	0.13437	693	0.03994
694	0.15578	694	0.13415	694	0.04008
695	0.15575	695	0.13373	695	0.03987
696	0.15568	696	0.13289	696	0.03969
697	0.15612	697	0.13209	697	0.03992
698	0.15631	698	0.13111	698	0.03946
699	0.15684	699	0.13085	699	0.0393
700	0.15693	700	0.13009	700	0.03937
701	0.15693	701	0.13001	701	0.03929
702	0.15699	702	0.13076	702	0.0392
703	0.15749	703	0.13131	703	0.0392
704	0.15762	704	0.13182	704	0.03918
705	0.15748	705	0.13284	705	0.03923
706	0.15724	706	0.13299	706	0.03987
707	0.15657	707	0.13294	707	0.04036
708	0.15579	708	0.13352	708	0.04093
709	0.15493	709	0.13348	709	0.0413
710	0.15535	710	0.13345	710	0.04145
711	0.1562	711	0.13399	711	0.04158
712	0.15711	712	0.13471	712	0.0415
713	0.15641	713	0.13443	713	0.04135
714	0.15769	714	0.13545	714	0.04079
715	0.15761	715	0.13477	715	0.04064
716	0.15821	716	0.1346	716	0.04013
717	0.15824	717	0.13525	717	0.04012
718	0.15746	718	0.13566	718	0.03963
719	0.15668	719	0.13519	719	0.03985
720	0.15674	720	0.1362	720	0.03954
721	0.15589	721	0.13656	721	0.03991
722	0.15595	722	0.13751	722	0.03929
723	0.15605	723	0.13807	723	0.03947
724	0.15594	724	0.13746	724	0.03965
725	0.15626	725	0.13651	725	0.03981
726	0.15559	726	0.13689	726	0.03972
727	0.15618	727	0.13649	727	0.03963
728	0.15626	728	0.13653	728	0.03948
729	0.15695	729	0.13629	729	0.04015
730	0.15675	730	0.13633	730	0.04041
731	0.15572	731	0.13628	731	0.04069
732	0.15539	732	0.13612	732	0.04106
733	0.15605	733	0.13625	733	0.04164
734	0.15561	734	0.13766	734	0.04197
735	0.1558	735	0.13778	735	0.04205
736	0.15546	736	0.13856	736	0.04211
737	0.15469	737	0.13923	737	0.04211
738	0.15524	738	0.14028	738	0.04239
739	0.15498	739	0.14137	739	0.04235
740	0.15431	740	0.14061	740	0.04208
741	0.15362	741	0.14	741	0.04233
742	0.15249	742	0.13987	742	0.04281
743	0.15172	743	0.13952	743	0.04289
744	0.15205	744	0.13913	744	0.0436
745	0.15116	745	0.13892	745	0.04321
746	0.15188	746	0.13878	746	0.04296
747	0.15199	747	0.13975	747	0.04292
748	0.15289	748	0.14034	748	0.04273
749	0.15413	749	0.13972	749	0.04261
750	0.1545	750	0.13952	750	0.04288
751	0.15468	751	0.13912	751	0.04286
752	0.15497	752	0.13896	752	0.04322
753	0.15472	753	0.13898	753	0.04412
754	0.15488	754	0.13827	754	0.04487
755	0.15426	755	0.13735	755	0.04532
756	0.15422	756	0.13799	756	0.04565
757	0.15377	757	0.13776	757	0.04547
758	0.15387	758	0.13807	758	0.04522
759	0.15414	759	0.13845	759	0.0448
760	0.15353	760	0.13793	760	0.0443
761	0.1526	761	0.13871	761	0.04383
762	0.15186	762	0.13908	762	0.04409
763	0.15109	763	0.13935	763	0.04392
764	0.15067	764	0.14017	764	0.04394
765	0.15002	765	0.13969	765	0.044
766	0.14946	766	0.1393	766	0.04431
767	0.14959	767	0.13921	767	0.0443
768	0.15021	768	0.13911	768	0.04437
769	0.15148	769	0.13996	769	0.04377
770	0.15154	770	0.13985	770	0.04368
771	0.15292	771	0.13946	771	0.0437
772	0.15316	772	0.14004	772	0.04353
773	0.15296	773	0.13933	773	0.04372
774	0.15295	774	0.13941	774	0.04444
775	0.15302	775	0.13869	775	0.0441
776	0.1535	776	0.13712	776	0.04428
777	0.15376	777	0.13648	777	0.04399
778	0.1534	778	0.13673	778	0.04398
779	0.15374	779	0.13721	779	0.04405
780	0.15519	780	0.13825	780	0.04393
781	0.15509	781	0.13897	781	0.04374
782	0.15509	782	0.1399	782	0.04423
783	0.15363	783	0.14084	783	0.04457
784	0.15279	784	0.14126	784	0.0449
785	0.1529	785	0.14086	785	0.04489
786	0.15255	786	0.13993	786	0.04432
787	0.15119	787	0.14018	787	0.04402
788	0.15051	788	0.14043	788	0.04359
789	0.15025	789	0.14018	789	0.04342
790	0.15098	790	0.13923	790	0.04313
791	0.15158	791	0.13947	791	0.0436
792	0.15149	792	0.14027	792	0.04383
793	0.15186	793	0.14064	793	0.04491
794	0.15198	794	0.13975	794	0.04502
795	0.15173	795	0.13898	795	0.04494
796	0.15214	796	0.13854	796	0.04488
797	0.1515	797	0.13896	797	0.04479
798	0.15114	798	0.13845	798	0.04426
799	0.15128	799	0.13749	799	0.04461
800	0.15042	800	0.13673	800	0.04382
801	0.15127	801	0.13658	801	0.04405
802	0.15217	802	0.13671	802	0.04424
803	0.1527	803	0.13732	803	0.04435
804	0.15327	804	0.13728	804	0.0442
805	0.15376	805	0.13807	805	0.04432
806	0.15372	806	0.13864	806	0.04336
807	0.15485	807	0.13939	807	0.04376
808	0.15436	808	0.13999	808	0.04364
809	0.15477	809	0.14016	809	0.04366
810	0.15574	810	0.14002	810	0.04378
811	0.1557	811	0.14041	811	0.04439
812	0.15607	812	0.13981	812	0.0448
813	0.15573	813	0.14005	813	0.04532
814	0.15645	814	0.14056	814	0.0454
815	0.15706	815	0.14161	815	0.04555
816	0.15649	816	0.14186	816	0.04535
817	0.15553	817	0.1415	817	0.04521
818	0.15584	818	0.14169	818	0.0449
819	0.15591	819	0.14275	819	0.04439
820	0.15634	820	0.14264	820	0.04425
821	0.15562	821	0.14195	821	0.04409
822	0.15537	822	0.14109	822	0.04383
823	0.15587	823	0.14096	823	0.0439
824	0.15661	824	0.14045	824	0.04364
825	0.15705	825	0.14012	825	0.0431
826	0.15693	826	0.13911	826	0.04328
827	0.15611	827	0.13861	827	0.04334
828	0.1557	828	0.13845	828	0.04341
829	0.15593	829	0.13818	829	0.04308
830	0.15583	830	0.13831	830	0.04254
831	0.15504	831	0.13915	831	0.04228
832	0.15484	832	0.13931	832	0.04253
833	0.15528	833	0.13848	833	0.04241
834	0.15621	834	0.13897	834	0.04253
835	0.15674	835	0.13968	835	0.04235
836	0.15728	836	0.14026	836	0.04281
837	0.15773	837	0.13977	837	0.04326
838	0.15854	838	0.1394	838	0.04387
839	0.15857	839	0.1394	839	0.04432
840	0.15945	840	0.14122	840	0.04426
841	0.1599	841	0.14142	841	0.04418
842	0.16021	842	0.14203	842	0.04415
843	0.15921	843	0.14174	843	0.04425
844	0.1587	844	0.14254	844	0.04458
845	0.15783	845	0.14247	845	0.04446
846	0.15762	846	0.14179	846	0.0444
847	0.15628	847	0.14053	847	0.04455
848	0.15566	848	0.13983	848	0.04425
849	0.15549	849	0.13916	849	0.04445
850	0.15571	850	0.13919	850	0.04407
851	0.15576	851	0.13907	851	0.04363
852	0.15537	852	0.13927	852	0.04354
853	0.15489	853	0.14027	853	0.04345
854	0.15456	854	0.14179	854	0.04319
855	0.15389	855	0.14293	855	0.04365
856	0.15247	856	0.14371	856	0.04437
857	0.15101	857	0.14428	857	0.04454
858	0.14995	858	0.14407	858	0.04472
859	0.14995	859	0.1448	859	0.04477
860	0.14966	860	0.14495	860	0.04462
861	0.14915	861	0.14459	861	0.04476
862	0.14912	862	0.14411	862	0.04494
863	0.14945	863	0.14337	863	0.04462
864	0.15027	864	0.14309	864	0.04531
865	0.15084	865	0.14371	865	0.04585
866	0.15111	866	0.14436	866	0.04624
867	0.15106	867	0.14441	867	0.04662
868	0.15183	868	0.14392	868	0.04686
869	0.15314	869	0.14379	869	0.0468
870	0.1536	870	0.14418	870	0.04654
871	0.15402	871	0.14445	871	0.04608
872	0.15488	872	0.14453	872	0.04599
873	0.15532	873	0.14475	873	0.04606
874	0.157	874	0.1448	874	0.04612
875	0.15636	875	0.1454	875	0.04597
876	0.15645	876	0.14591	876	0.04576
877	0.15715	877	0.14614	877	0.04585
878	0.1575	878	0.14572	878	0.04613
879	0.15738	879	0.14573	879	0.04593
880	0.15765	880	0.14564	880	0.04579
881	0.15571	881	0.14535	881	0.04528
882	0.15623	882	0.1459	882	0.04527
883	0.15539	883	0.14586	883	0.04536
884	0.15448	884	0.14589	884	0.0454
885	0.15392	885	0.14649	885	0.0453
886	0.15379	886	0.14745	886	0.04506
887	0.15451	887	0.1468	887	0.04493
888	0.15588	888	0.14761	888	0.04549
889	0.15685	889	0.14683	889	0.04573
890	0.15706	890	0.14756	890	0.04557
891	0.15731	891	0.14762	891	0.0455
892	0.15827	892	0.14667	892	0.04559
893	0.15692	893	0.14576	893	0.04556
894	0.15571	894	0.1463	894	0.04578
895	0.15462	895	0.14574	895	0.0456
896	0.15281	896	0.14572	896	0.04559
897	0.1521	897	0.14512	897	0.04607
898	0.15173	898	0.14566	898	0.04626
899	0.15092	899	0.14605	899	0.046
900	0.15236	900	0.14666	900	0.04669
901	0.15194	901	0.14646	901	0.04705
902	0.15248	902	0.1461	902	0.04765
903	0.15344	903	0.14634	903	0.0479
904	0.15448	904	0.14654	904	0.04756
905	0.15519	905	0.146	905	0.04795
906	0.15495	906	0.1465	906	0.04853
907	0.15414	907	0.14604	907	0.04864
908	0.1544	908	0.14576	908	0.04881
909	0.15473	909	0.14643	909	0.04857
910	0.15446	910	0.14671	910	0.04869
911	0.15409	911	0.14773	911	0.04903
912	0.15423	912	0.1481	912	0.04866
913	0.1544	913	0.14902	913	0.04856
914	0.15496	914	0.14945	914	0.04844
915	0.15556	915	0.15066	915	0.04831
916	0.15579	916	0.15151	916	0.04847
917	0.15642	917	0.15168	917	0.04784
918	0.15658	918	0.15078	918	0.04795
919	0.15541	919	0.15044	919	0.04768
920	0.15547	920	0.15051	920	0.04742
921	0.15569	921	0.15058	921	0.04724
922	0.15531	922	0.15029	922	0.04725
923	0.15455	923	0.14908	923	0.04712
924	0.15412	924	0.14808	924	0.04776
925	0.15318	925	0.1478	925	0.0481
926	0.15365	926	0.14761	926	0.04852
927	0.15346	927	0.14659	927	0.04891
928	0.15282	928	0.14577	928	0.04933
929	0.15213	929	0.14515	929	0.04939
930	0.15204	930	0.14607	930	0.04996
931	0.15211	931	0.14652	931	0.05059
932	0.15303	932	0.14687	932	0.05076
933	0.1535	933	0.14694	933	0.05142
934	0.15423	934	0.14672	934	0.05157
935	0.15498	935	0.14714	935	0.05197
936	0.15538	936	0.14634	936	0.05226
937	0.15661	937	0.14609	937	0.05197
938	0.1568	938	0.14594	938	0.05133
939	0.15656	939	0.1452	939	0.05112
940	0.15682	940	0.14468	940	0.05103
941	0.15697	941	0.14519	941	0.05111
942	0.15741	942	0.14485	942	0.05117
943	0.15837	943	0.14536	943	0.05135
944	0.15755	944	0.14493	944	0.05134
945	0.15774	945	0.1452	945	0.05167
946	0.15724	946	0.14539	946	0.05179
947	0.15696	947	0.14599	947	0.05147
948	0.15624	948	0.14558	948	0.05097
949	0.1557	949	0.14591	949	0.05072
950	0.15485	950	0.14693	950	0.05064
951	0.15456	951	0.1462	951	0.0509
952	0.15481	952	0.14588	952	0.05136
953	0.15484	953	0.14586	953	0.05166
954	0.1553	954	0.14494	954	0.05192
955	0.156	955	0.14516	955	0.05308
956	0.15681	956	0.14456	956	0.05342
957	0.15685	957	0.14339	957	0.05364
958	0.1572	958	0.14407	958	0.05407
959	0.15798	959	0.14392	959	0.05398
960	0.15858	960	0.14426	960	0.05418
961	0.15881	961	0.1448	961	0.05437
962	0.16002	962	0.14536	962	0.05394
963	0.15931	963	0.1461	963	0.05404
964	0.15963	964	0.14744	964	0.05465
965	0.16013	965	0.14768	965	0.05446
966	0.15947	966	0.14801	966	0.05472
967	0.15933	967	0.14866	967	0.05447
968	0.15922	968	0.14934	968	0.05464
969	0.15757	969	0.1497	969	0.05509
970	0.15771	970	0.15058	970	0.05488
971	0.15723	971	0.15063	971	0.05448
972	0.15653	972	0.15079	972	0.05442
973	0.15581	973	0.15108	973	0.05418
974	0.15589	974	0.15106	974	0.0543
975	0.1538	975	0.15114	975	0.05417
976	0.15359	976	0.15021	976	0.05361
977	0.15337	977	0.14951	977	0.05385
978	0.15366	978	0.1495	978	0.05399
979	0.15402	979	0.14969	979	0.05412
980	0.15356	980	0.14985	980	0.05433
981	0.153	981	0.14983	981	0.05458
982	0.15416	982	0.14992	982	0.0548
983	0.1536	983	0.15038	983	0.05553
984	0.15342	984	0.14958	984	0.05555
985	0.15309	985	0.14821	985	0.05605
986	0.15248	986	0.14792	986	0.05591
987	0.15341	987	0.14686	987	0.05518
988	0.15282	988	0.14701	988	0.05484
989	0.15225	989	0.14694	989	0.05466
990	0.15184	990	0.14614	990	0.0545
991	0.15159	991	0.14645	991	0.05484
992	0.15105	992	0.14674	992	0.05431
993	0.15167	993	0.14618	993	0.05461
994	0.15148	994	0.14676	994	0.05517
995	0.15217	995	0.14616	995	0.05578
996	0.15221	996	0.14576	996	0.05589
997	0.15311	997	0.1464	997	0.05597
998	0.15304	998	0.14651	998	0.05582
999	0.15406	999	0.14718	999	0.05561
1000	0.1543	1000	0.14844	1000	0.05534
1001	0.15473	1001	0.14936	1001	0.05565
1002	0.15552	1002	0.14862	1002	0.05565
1003	0.15634	1003	0.14912	1003	0.05599
1004	0.15669	1004	0.14906	1004	0.05627
1005	0.1579	1005	0.1495	1005	0.05611
1006	0.15777	1006	0.14894	1006	0.05618
1007	0.15696	1007	0.14777	1007	0.05634
1008	0.15683	1008	0.14759	1008	0.05614
1009	0.15694	1009	0.14856	1009	0.05619
1010	0.15693	1010	0.14825	1010	0.05655
1011	0.15603	1011	0.14794	1011	0.05615
1012	0.15521	1012	0.14749	1012	0.05646
1013	0.15559	1013	0.14856	1013	0.0567
1014	0.1567	1014	0.14881	1014	0.05698
1015	0.15659	1015	0.14905	1015	0.05684
1016	0.15627	1016	0.14872	1016	0.0563
1017	0.15655	1017	0.14755	1017	0.05554
1018	0.15817	1018	0.14789	1018	0.0556
1019	0.15835	1019	0.14812	1019	0.05573
1020	0.15819	1020	0.14782	1020	0.0557
1021	0.15711	1021	0.14848	1021	0.05562
1022	0.15686	1022	0.14796	1022	0.05633
1023	0.15661	1023	0.14907	1023	0.05634
1024	0.15599	1024	0.15049	1024	0.05702
1025	0.15579	1025	0.1513	1025	0.05755
1026	0.15547	1026	0.15101	1026	0.05726
1027	0.15542	1027	0.15048	1027	0.05735
1028	0.15565	1028	0.15027	1028	0.05721
1029	0.15515	1029	0.15038	1029	0.05691
1030	0.15528	1030	0.14963	1030	0.05727
1031	0.15538	1031	0.15032	1031	0.05693
1032	0.15551	1032	0.15008	1032	0.05629
1033	0.15607	1033	0.15024	1033	0.05603
1034	0.15657	1034	0.15098	1034	0.055
1035	0.15764	1035	0.15166	1035	0.05505
1036	0.1584	1036	0.15222	1036	0.05464
1037	0.15811	1037	0.15254	1037	0.05438
1038	0.15857	1038	0.15144	1038	0.05435
1039	0.15838	1039	0.15081	1039	0.05446
1040	0.15763	1040	0.15143	1040	0.05479
1041	0.15728	1041	0.15063	1041	0.05576
1042	0.15606	1042	0.15017	1042	0.05582
1043	0.155	1043	0.14929	1043	0.05582
1044	0.15461	1044	0.14867	1044	0.05594
1045	0.15375	1045	0.14871	1045	0.056
1046	0.15344	1046	0.1483	1046	0.05602
1047	0.15327	1047	0.14715	1047	0.05553
1048	0.15242	1048	0.14754	1048	0.05543
1049	0.15301	1049	0.14697	1049	0.05588
1050	0.15259	1050	0.14662	1050	0.05637
1051	0.15233	1051	0.14566	1051	0.05599
1052	0.1525	1052	0.14603	1052	0.05604
1053	0.15262	1053	0.1457	1053	0.05586
1054	0.15236	1054	0.14572	1054	0.05628
1055	0.15335	1055	0.14511	1055	0.05648
1056	0.15253	1056	0.14438	1056	0.05572
1057	0.15369	1057	0.14427	1057	0.05589
1058	0.15472	1058	0.14492	1058	0.0557
1059	0.15519	1059	0.14402	1059	0.05575
1060	0.15457	1060	0.14464	1060	0.05554
1061	0.15553	1061	0.14516	1061	0.05512
1062	0.15562	1062	0.14539	1062	0.05489
1063	0.15603	1063	0.14595	1063	0.05538
1064	0.15568	1064	0.14628	1064	0.05544
1065	0.15591	1065	0.14666	1065	0.05622
1066	0.15581	1066	0.14776	1066	0.05624
1067	0.15581	1067	0.14901	1067	0.05646
1068	0.15633	1068	0.15038	1068	0.05682
1069	0.15581	1069	0.15116	1069	0.05672
1070	0.15521	1070	0.15243	1070	0.05655
1071	0.15475	1071	0.15349	1071	0.05653
1072	0.15477	1072	0.15407	1072	0.05648
1073	0.15384	1073	0.15363	1073	0.05648
1074	0.15298	1074	0.15316	1074	0.05695
1075	0.15288	1075	0.15197	1075	0.05709
1076	0.15313	1076	0.15186	1076	0.05672
1077	0.15348	1077	0.15113	1077	0.05672
1078	0.15395	1078	0.15054	1078	0.05613
1079	0.15268	1079	0.14962	1079	0.05636
1080	0.153	1080	0.14934	1080	0.05629
1081	0.15401	1081	0.14856	1081	0.05626
1082	0.15309	1082	0.14821	1082	0.05631
1083	0.15285	1083	0.1475	1083	0.05706
1084	0.15289	1084	0.1475	1084	0.05714
1085	0.15381	1085	0.14674	1085	0.0572
1086	0.15399	1086	0.14644	1086	0.05728
1087	0.1551	1087	0.14583	1087	0.05748
1088	0.15495	1088	0.1466	1088	0.05738
1089	0.1552	1089	0.14674	1089	0.05747
1090	0.15504	1090	0.14632	1090	0.05805
1091	0.15483	1091	0.14664	1091	0.05859
1092	0.15411	1092	0.14758	1092	0.05914
1093	0.15532	1093	0.14879	1093	0.05902
1094	0.1549	1094	0.1505	1094	0.05983
1095	0.1552	1095	0.14969	1095	0.06026
1096	0.15429	1096	0.14912	1096	0.06075
1097	0.15452	1097	0.15041	1097	0.06005
1098	0.15438	1098	0.15	1098	0.05983
1099	0.1541	1099	0.15009	1099	0.05979
1100	0.15383	1100	0.1497	1100	0.05964
1101	0.1542	1101	0.14896	1101	0.05952
1102	0.15436	1102	0.14866	1102	0.05935
1103	0.15554	1103	0.14819	1103	0.05901
1104	0.15532	1104	0.14796	1104	0.05905
1105	0.15632	1105	0.14693	1105	0.05883
1106	0.15709	1106	0.1466	1106	0.05917
1107	0.1566	1107	0.14617	1107	0.05992
1108	0.15632	1108	0.14694	1108	0.05938
1109	0.15715	1109	0.14724	1109	0.05949
1110	0.15708	1110	0.14855	1110	0.0596
1111	0.15723	1111	0.14901	1111	0.06017
1112	0.15765	1112	0.14978	1112	0.06046
1113	0.15785	1113	0.14875	1113	0.06074
1114	0.15848	1114	0.14928	1114	0.06033
1115	0.1593	1115	0.14927	1115	0.06045
1116	0.15881	1116	0.15012	1116	0.0603
1117	0.15955	1117	0.15021	1117	0.06062
1118	0.16017	1118	0.15041	1118	0.06034
1119	0.16079	1119	0.15133	1119	0.06071
1120	0.16135	1120	0.15217	1120	0.06038
1121	0.1615	1121	0.15288	1121	0.0601
1122	0.16034	1122	0.15229	1122	0.05996
1123	0.16052	1123	0.15199	1123	0.06036
1124	0.15947	1124	0.1522	1124	0.06082
1125	0.1588	1125	0.15207	1125	0.0614
1126	0.1574	1126	0.15229	1126	0.06127
1127	0.1559	1127	0.15293	1127	0.06135
1128	0.15561	1128	0.15316	1128	0.06188
1129	0.15606	1129	0.15408	1129	0.06194
1130	0.1559	1130	0.15452	1130	0.06208
1131	0.15642	1131	0.15445	1131	0.06211
1132	0.15677	1132	0.1543	1132	0.06179
1133	0.15827	1133	0.15519	1133	0.06155
1134	0.15853	1134	0.15564	1134	0.0617
1135	0.15873	1135	0.15467	1135	0.06141
1136	0.15916	1136	0.15395	1136	0.06233
1137	0.15854	1137	0.15324	1137	0.06213
1138	0.15924	1138	0.15374	1138	0.0624
1139	0.15926	1139	0.15312	1139	0.06332
1140	0.15763	1140	0.15203	1140	0.06415
1141	0.1579	1141	0.15189	1141	0.06414
1142	0.15769	1142	0.15258	1142	0.06453
1143	0.15776	1143	0.15312	1143	0.06449
1144	0.15811	1144	0.15354	1144	0.06522
1145	0.15711	1145	0.15328	1145	0.06541
1146	0.15696	1146	0.15385	1146	0.06508
1147	0.15794	1147	0.15435	1147	0.06528
1148	0.15877	1148	0.15315	1148	0.06542
1149	0.15904	1149	0.15236	1149	0.06573
1150	0.15765	1150	0.15174	1150	0.06532
1151	0.15703	1151	0.15244	1151	0.06516
1152	0.15785	1152	0.15214	1152	0.06481
1153	0.1577	1153	0.15251	1153	0.06435
1154	0.15709	1154	0.15211	1154	0.06418
1155	0.15701	1155	0.15387	1155	0.06481
1156	0.15673	1156	0.15454	1156	0.06555
1157	0.15796	1157	0.15431	1157	0.06598
1158	0.15931	1158	0.15426	1158	0.06625
1159	0.15968	1159	0.1548	1159	0.06632
1160	0.15954	1160	0.15391	1160	0.0668
1161	0.16002	1161	0.15397	1161	0.06627
1162	0.15987	1162	0.15207	1162	0.06591
1163	0.1593	1163	0.15167	1163	0.06512
1164	0.15893	1164	0.15205	1164	0.06523
1165	0.15912	1165	0.15124	1165	0.06521
1166	0.15874	1166	0.15131	1166	0.0652
1167	0.15948	1167	0.15156	1167	0.06542
1168	0.15919	1168	0.15156	1168	0.06585
1169	0.15899	1169	0.15279	1169	0.06567
1170	0.15929	1170	0.15295	1170	0.06606
1171	0.15884	1171	0.15326	1171	0.06542
1172	0.15713	1172	0.15313	1172	0.06511
1173	0.15592	1173	0.15244	1173	0.06466
1174	0.15553	1174	0.15236	1174	0.06449
1175	0.15454	1175	0.15107	1175	0.06451
1176	0.1536	1176	0.15057	1176	0.06495
1177	0.15351	1177	0.15085	1177	0.06473
1178	0.15304	1178	0.15042	1178	0.06517
1179	0.15292	1179	0.15004	1179	0.0656
1180	0.15354	1180	0.14999	1180	0.06633
1181	0.15336	1181	0.14954	1181	0.06659
1182	0.15388	1182	0.1502	1182	0.06696
1183	0.1552	1183	0.15026	1183	0.06731
1184	0.15486	1184	0.14952	1184	0.06805
1185	0.1553	1185	0.15007	1185	0.06893
1186	0.1555	1186	0.15003	1186	0.06929
1187	0.15534	1187	0.15024	1187	0.06907
1188	0.15555	1188	0.15071	1188	0.06927
1189	0.15545	1189	0.15103	1189	0.0695
1190	0.15455	1190	0.15104	1190	0.06939
1191	0.15459	1191	0.15119	1191	0.06906
1192	0.15486	1192	0.15031	1192	0.06861
1193	0.15514	1193	0.15038	1193	0.06828
1194	0.15501	1194	0.15045	1194	0.06821
1195	0.15475	1195	0.15061	1195	0.0685
1196	0.15507	1196	0.15057	1196	0.0684
1197	0.15571	1197	0.15128	1197	0.06805
1198	0.15718	1198	0.15125	1198	0.06761
1199	0.15813	1199	0.15113	1199	0.06719
1200	0.15858	1200	0.15215	1200	0.06666
1201	0.1593	1201	0.15131	1201	0.06628
1202	0.15887	1202	0.1508	1202	0.06505
1203	0.15843	1203	0.15055	1203	0.06463
1204	0.15821	1204	0.14993	1204	0.06432
1205	0.15661	1205	0.14981	1205	0.06426
1206	0.15632	1206	0.14985	1206	0.0643
1207	0.15693	1207	0.14928	1207	0.06442
1208	0.15657	1208	0.14973	1208	0.06432
1209	0.15638	1209	0.14978	1209	0.06505
1210	0.15734	1210	0.14986	1210	0.06497
1211	0.15684	1211	0.14968	1211	0.06489
1212	0.1579	1212	0.15028	1212	0.06511
1213	0.15752	1213	0.15105	1213	0.06551
1214	0.15637	1214	0.15111	1214	0.06537
1215	0.15527	1215	0.15137	1215	0.06612
1216	0.15679	1216	0.15148	1216	0.06566
1217	0.15643	1217	0.15168	1217	0.06555
1218	0.15594	1218	0.15149	1218	0.06593
1219	0.15541	1219	0.1508	1219	0.06613
1220	0.15474	1220	0.15066	1220	0.06571
1221	0.15484	1221	0.15015	1221	0.06521
1222	0.1551	1222	0.1501	1222	0.06441
1223	0.15443	1223	0.14968	1223	0.06469
1224	0.15463	1224	0.14863	1224	0.06438
1225	0.15536	1225	0.14847	1225	0.06384
1226	0.15481	1226	0.14808	1226	0.06291
1227	0.15462	1227	0.14735	1227	0.06292
1228	0.15439	1228	0.14713	1228	0.06299
1229	0.15476	1229	0.14695	1229	0.06301
1230	0.1541	1230	0.1475	1230	0.06261
1231	0.15369	1231	0.14772	1231	0.06297
1232	0.15365	1232	0.14897	1232	0.06326
1233	0.15367	1233	0.15036	1233	0.06325
1234	0.15364	1234	0.1513	1234	0.06312
1235	0.15397	1235	0.15235	1235	0.06258
1236	0.15339	1236	0.15274	1236	0.06245
1237	0.15289	1237	0.15282	1237	0.06224
1238	0.1527	1238	0.15347	1238	0.06262
1239	0.15252	1239	0.15259	1239	0.06275
1240	0.15272	1240	0.15224	1240	0.06295
1241	0.15332	1241	0.15223	1241	0.06277
1242	0.15396	1242	0.1514	1242	0.06384
1243	0.15547	1243	0.15146	1243	0.06462
1244	0.15628	1244	0.15179	1244	0.06483
1245	0.1564	1245	0.15236	1245	0.06447
1246	0.15675	1246	0.15275	1246	0.06407
1247	0.15777	1247	0.15239	1247	0.06438
1248	0.15821	1248	0.1522	1248	0.06452
1249	0.15818	1249	0.1521	1249	0.06395
1250	0.15707	1250	0.1523	1250	0.06346
1251	0.15743	1251	0.15239	1251	0.06355
1252	0.15697	1252	0.15216	1252	0.0634
1253	0.15626	1253	0.15133	1253	0.06374
1254	0.1552	1254	0.15221	1254	0.06351
1255	0.15456	1255	0.1524	1255	0.06385
1256	0.15333	1256	0.15295	1256	0.06406
1257	0.15261	1257	0.15198	1257	0.06402
1258	0.15247	1258	0.15065	1258	0.06387
1259	0.1524	1259	0.14939	1259	0.06396
1260	0.15334	1260	0.14995	1260	0.06395
1261	0.15345	1261	0.14904	1261	0.06402
1262	0.15375	1262	0.14795	1262	0.06361
1263	0.15439	1263	0.14787	1263	0.06392
1264	0.15552	1264	0.14749	1264	0.06429
1265	0.15521	1265	0.14805	1265	0.06484
1266	0.15568	1266	0.14952	1266	0.06497
1267	0.15544	1267	0.14948	1267	0.06499
1268	0.15618	1268	0.14895	1268	0.06509
1269	0.15539	1269	0.14941	1269	0.06509
1270	0.15565	1270	0.14976	1270	0.06502
1271	0.15544	1271	0.15036	1271	0.06484
1272	0.15601	1272	0.15047	1272	0.06498
1273	0.15588	1273	0.14955	1273	0.0648
1274	0.15603	1274	0.14895	1274	0.06469
1275	0.15616	1275	0.14952	1275	0.06497
1276	0.15692	1276	0.15021	1276	0.06512
1277	0.15718	1277	0.14981	1277	0.06507
1278	0.15692	1278	0.15007	1278	0.06549
1279	0.15574	1279	0.15034	1279	0.06523
1280	0.15568	1280	0.15082	1280	0.06532
1281	0.15498	1281	0.1514	1281	0.0654
1282	0.15482	1282	0.15057	1282	0.06545
1283	0.15488	1283	0.14944	1283	0.06576
1284	0.15537	1284	0.14929	1284	0.06643
1285	0.1563	1285	0.14839	1285	0.06664
1286	0.15698	1286	0.14728	1286	0.06699
1287	0.15632	1287	0.14669	1287	0.06738
1288	0.15675	1288	0.14551	1288	0.06771
1289	0.156	1289	0.14429	1289	0.06774
1290	0.15531	1290	0.14453	1290	0.06798
1291	0.15393	1291	0.1446	1291	0.06772
1292	0.15349	1292	0.14509	1292	0.06732
1293	0.15383	1293	0.14558	1293	0.06688
1294	0.15478	1294	0.14551	1294	0.06749
1295	0.15472	1295	0.1468	1295	0.06796
1296	0.15548	1296	0.14856	1296	0.0681
1297	0.15652	1297	0.14878	1297	0.06804
1298	0.15717	1298	0.1492	1298	0.06859
1299	0.15673	1299	0.14955	1299	0.06905
1300	0.15583	1300	0.14884	1300	0.07063
1301	0.15445	1301	0.14872	1301	0.07084
1302	0.15446	1302	0.14825	1302	0.07046
1303	0.15405	1303	0.14833	1303	0.07117
1304	0.15397	1304	0.14773	1304	0.07132
1305	0.15402	1305	0.14711	1305	0.07096
1306	0.15469	1306	0.14701	1306	0.07087
1307	0.15545	1307	0.14849	1307	0.06973
1308	0.15736	1308	0.14884	1308	0.06918
1309	0.15761	1309	0.15106	1309	0.06981
1310	0.15733	1310	0.15133	1310	0.06901
1311	0.15683	1311	0.15183	1311	0.06914
1312	0.15639	1312	0.1518	1312	0.06944
1313	0.15595	1313	0.15211	1313	0.06946
1314	0.1555	1314	0.15149	1314	0.06952
1315	0.15459	1315	0.15139	1315	0.06994
1316	0.15358	1316	0.14937	1316	0.06892
1317	0.15416	1317	0.14876	1317	0.06931
1318	0.15407	1318	0.1491	1318	0.06898
1319	0.15404	1319	0.14891	1319	0.06886
1320	0.15441	1320	0.14792	1320	0.06884
1321	0.15395	1321	0.14796	1321	0.06915
1322	0.15359	1322	0.14775	1322	0.06884
1323	0.15423	1323	0.14781	1323	0.06886
1324	0.15333	1324	0.14787	1324	0.06822
1325	0.15324	1325	0.14796	1325	0.06811
1326	0.15369	1326	0.14886	1326	0.06841
1327	0.15265	1327	0.15028	1327	0.06793
1328	0.15282	1328	0.15082	1328	0.06742
1329	0.15275	1329	0.15043	1329	0.06755
1330	0.1514	1330	0.14981	1330	0.06848
1331	0.15128	1331	0.15001	1331	0.06911
1332	0.15113	1332	0.14948	1332	0.06865
1333	0.15043	1333	0.14918	1333	0.06811
1334	0.15034	1334	0.14754	1334	0.06825
1335	0.1509	1335	0.14776	1335	0.06817
1336	0.15135	1336	0.14784	1336	0.06785
1337	0.15237	1337	0.14823	1337	0.06698
1338	0.15291	1338	0.14771	1338	0.06647
1339	0.15319	1339	0.1476	1339	0.06742
1340	0.15365	1340	0.14774	1340	0.06743
1341	0.15568	1341	0.15008	1341	0.06717
1342	0.15648	1342	0.14953	1342	0.06717
1343	0.1566	1343	0.15032	1343	0.06763
1344	0.1577	1344	0.151	1344	0.06821
1345	0.15754	1345	0.15164	1345	0.06893
1346	0.15794	1346	0.15229	1346	0.06875
1347	0.15812	1347	0.15207	1347	0.06894
1348	0.1567	1348	0.15096	1348	0.06952
1349	0.15446	1349	0.15065	1349	0.0696
1350	0.15437	1350	0.1511	1350	0.0696
1351	0.15407	1351	0.15138	1351	0.06981
1352	0.15498	1352	0.15118	1352	0.06993
1353	0.15512	1353	0.15101	1353	0.07018
1354	0.15491	1354	0.15159	1354	0.07112
1355	0.15562	1355	0.15117	1355	0.07143
1356	0.15684	1356	0.15142	1356	0.07161
1357	0.15834	1357	0.15113	1357	0.07144
1358	0.15768	1358	0.15012	1358	0.07187
1359	0.15724	1359	0.15012	1359	0.07153
1360	0.15718	1360	0.1495	1360	0.07156
1361	0.15699	1361	0.14832	1361	0.07092
1362	0.15673	1362	0.14926	1362	0.07061
1363	0.15735	1363	0.14925	1363	0.07159
1364	0.1563	1364	0.14828	1364	0.07201
1365	0.15671	1365	0.14855	1365	0.07212
1366	0.15723	1366	0.1488	1366	0.07195
1367	0.15721	1367	0.14877	1367	0.07139
1368	0.15758	1368	0.14897	1368	0.07153
1369	0.15775	1369	0.14818	1369	0.07159
1370	0.1574	1370	0.14812	1370	0.07121
1371	0.15726	1371	0.14875	1371	0.07081
1372	0.15712	1372	0.14809	1372	0.07005
1373	0.15568	1373	0.14826	1373	0.07025
1374	0.1559	1374	0.14923	1374	0.07043
1375	0.15585	1375	0.14958	1375	0.07059
1376	0.15609	1376	0.1493	1376	0.0708
1377	0.15634	1377	0.1491	1377	0.07037
1378	0.15619	1378	0.14898	1378	0.07062
1379	0.15639	1379	0.15012	1379	0.07087
1380	0.15691	1380	0.14964	1380	0.07154
1381	0.15615	1381	0.14887	1381	0.07173
1382	0.15642	1382	0.14846	1382	0.07175
1383	0.15533	1383	0.14904	1383	0.07187
1384	0.15579	1384	0.14944	1384	0.07267
1385	0.15615	1385	0.14958	1385	0.07256
1386	0.15644	1386	0.14914	1386	0.07263
1387	0.15713	1387	0.14907	1387	0.07266
1388	0.15826	1388	0.1499	1388	0.07335
1389	0.15799	1389	0.15006	1389	0.07299
1390	0.15793	1390	0.15064	1390	0.07262
1391	0.15798	1391	0.15031	1391	0.07198
1392	0.15904	1392	0.1505	1392	0.07192
1393	0.15848	1393	0.15105	1393	0.07175
1394	0.15878	1394	0.15123	1394	0.07111
1395	0.15846	1395	0.15079	1395	0.07054
1396	0.15867	1396	0.15202	1396	0.07093
1397	0.1588	1397	0.15093	1397	0.07127
1398	0.15825	1398	0.15136	1398	0.07172
1399	0.1572	1399	0.15099	1399	0.07204
1400	0.15805	1400	0.15052	1400	0.07143
1401	0.15837	1401	0.15028	1401	0.07151
1402	0.15786	1402	0.15023	1402	0.07191
1403	0.15804	1403	0.14958	1403	0.07189
1404	0.15829	1404	0.14922	1404	0.07227
1405	0.15798	1405	0.14896	1405	0.07221
1406	0.15807	1406	0.14881	1406	0.07187
1407	0.15788	1407	0.14894	1407	0.07312
1408	0.15746	1408	0.14917	1408	0.07424
1409	0.15788	1409	0.14882	1409	0.07465
1410	0.15741	1410	0.14883	1410	0.07478
1411	0.15765	1411	0.14913	1411	0.07467
1412	0.15798	1412	0.14914	1412	0.07506
1413	0.15873	1413	0.14979	1413	0.07584
1414	0.15796	1414	0.14983	1414	0.07606
1415	0.1585	1415	0.15038	1415	0.07567
1416	0.15942	1416	0.15079	1416	0.07576
1417	0.1586	1417	0.15059	1417	0.07583
1418	0.15842	1418	0.15096	1418	0.0761
1419	0.15934	1419	0.1506	1419	0.07561
1420	0.15871	1420	0.15089	1420	0.07529
1421	0.15903	1421	0.15006	1421	0.07465
1422	0.15783	1422	0.15024	1422	0.07433
1423	0.15627	1423	0.15051	1423	0.074
1424	0.15764	1424	0.15061	1424	0.07438
1425	0.1577	1425	0.15047	1425	0.07452
1426	0.15683	1426	0.15034	1426	0.07444
1427	0.15655	1427	0.14941	1427	0.07428
1428	0.15636	1428	0.14984	1428	0.07428
1429	0.15664	1429	0.14936	1429	0.07493
1430	0.15735	1430	0.14934	1430	0.07429
1431	0.15734	1431	0.14858	1431	0.07323
1432	0.15841	1432	0.14859	1432	0.07287
1433	0.15804	1433	0.14872	1433	0.07246
1434	0.15895	1434	0.14887	1434	0.07211
1435	0.15958	1435	0.14847	1435	0.07233
1436	0.16011	1436	0.14871	1436	0.07157
1437	0.16001	1437	0.1481	1437	0.0722
1438	0.16036	1438	0.14827	1438	0.0723
1439	0.15963	1439	0.14839	1439	0.07209
1440	0.15989	1440	0.14857	1440	0.0731
1441	0.15968	1441	0.14876	1441	0.07335
1442	0.15859	1442	0.14965	1442	0.07288
1443	0.15905	1443	0.14948	1443	0.07282
1444	0.15843	1444	0.15015	1444	0.07226
1445	0.15848	1445	0.15073	1445	0.07254
1446	0.1586	1446	0.15118	1446	0.07277
1447	0.15858	1447	0.1514	1447	0.07206
1448	0.15807	1448	0.15133	1448	0.07176
1449	0.15838	1449	0.15209	1449	0.07191
1450	0.15732	1450	0.15245	1450	0.07211
1451	0.15836	1451	0.15202	1451	0.07251
1452	0.15822	1452	0.15255	1452	0.0731
1453	0.15894	1453	0.15247	1453	0.07284
1454	0.15813	1454	0.15249	1454	0.07234
1455	0.15988	1455	0.15299	1455	0.07224
1456	0.16148	1456	0.15133	1456	0.07308
1457	0.16212	1457	0.14995	1457	0.07284
1458	0.16231	1458	0.15003	1458	0.07299
1459	0.16144	1459	0.14931	1459	0.07237
1460	0.16135	1460	0.14884	1460	0.07281
1461	0.1623	1461	0.14876	1461	0.07277
1462	0.16013	1462	0.14824	1462	0.07314
1463	0.15901	1463	0.14946	1463	0.07249
1464	0.15842	1464	0.15015	1464	0.07282
1465	0.158	1465	0.15046	1465	0.07301
1466	0.1581	1466	0.15093	1466	0.07323
1467	0.15708	1467	0.15096	1467	0.07359
1468	0.15714	1468	0.1519	1468	0.07385
1469	0.15741	1469	0.15186	1469	0.07364
1470	0.1566	1470	0.15138	1470	0.07387
1471	0.15647	1471	0.15124	1471	0.07351
1472	0.15617	1472	0.15104	1472	0.07321
1473	0.15623	1473	0.15033	1473	0.07355
1474	0.15753	1474	0.15022	1474	0.07309
1475	0.15749	1475	0.14994	1475	0.07378
1476	0.15737	1476	0.15062	1476	0.07448
1477	0.15861	1477	0.15067	1477	0.07432
1478	0.1598	1478	0.1501	1478	0.07461
1479	0.16086	1479	0.14913	1479	0.0749
1480	0.16166	1480	0.14903	1480	0.07395
1481	0.16079	1481	0.14821	1481	0.07384
1482	0.16075	1482	0.14709	1482	0.07368
1483	0.16049	1483	0.14561	1483	0.07347
1484	0.16039	1484	0.14508	1484	0.07376
1485	0.15918	1485	0.14572	1485	0.07375
1486	0.1586	1486	0.14603	1486	0.07406
1487	0.15797	1487	0.14716	1487	0.07514
1488	0.15746	1488	0.14839	1488	0.07558
1489	0.15725	1489	0.14909	1489	0.07522
1490	0.15813	1490	0.15072	1490	0.07517
1491	0.15758	1491	0.15129	1491	0.07564
1492	0.15728	1492	0.1518	1492	0.07603
1493	0.15626	1493	0.15266	1493	0.07629
1494	0.15678	1494	0.15278	1494	0.07609
1495	0.15695	1495	0.15214	1495	0.07603
1496	0.15745	1496	0.15279	1496	0.07648
1497	0.1572	1497	0.15219	1497	0.07679
1498	0.15815	1498	0.15276	1498	0.07623
1499	0.15896	1499	0.15296	1499	0.07612
1500	0.15919	1500	0.1529	1500	0.0753
1501	0.15842	1501	0.15292	1501	0.07544
1502	0.15856	1502	0.15366	1502	0.07525
1503	0.15886	1503	0.15297	1503	0.07567
1504	0.15875	1504	0.15318	1504	0.07569
1505	0.1584	1505	0.15306	1505	0.07598
1506	0.15827	1506	0.15241	1506	0.07603
1507	0.15828	1507	0.15112	1507	0.07645
1508	0.15785	1508	0.15062	1508	0.07674
1509	0.15803	1509	0.15005	1509	0.07771
1510	0.15661	1510	0.14899	1510	0.0782
1511	0.15601	1511	0.14866	1511	0.07859
1512	0.15543	1512	0.14859	1512	0.07911
1513	0.15497	1513	0.14957	1513	0.07925
1514	0.15493	1514	0.15036	1514	0.07918
1515	0.15491	1515	0.14968	1515	0.07979
1516	0.15483	1516	0.14973	1516	0.07938
1517	0.15604	1517	0.15105	1517	0.07984
1518	0.15637	1518	0.15188	1518	0.0798
1519	0.15624	1519	0.15202	1519	0.07967
1520	0.1566	1520	0.15244	1520	0.07936
1521	0.15737	1521	0.15321	1521	0.07969
1522	0.15733	1522	0.15438	1522	0.07847
1523	0.15667	1523	0.15576	1523	0.07876
1524	0.15592	1524	0.15581	1524	0.07774
1525	0.15536	1525	0.15574	1525	0.07759
1526	0.15451	1526	0.15526	1526	0.07745
1527	0.1539	1527	0.15363	1527	0.07739
1528	0.15258	1528	0.1535	1528	0.07685
1529	0.15337	1529	0.15249	1529	0.07703
1530	0.15238	1530	0.15159	1530	0.07703
1531	0.15146	1531	0.15186	1531	0.07724
1532	0.15152	1532	0.15218	1532	0.07728
1533	0.15167	1533	0.15184	1533	0.07701
1534	0.15017	1534	0.15383	1534	0.07708
1535	0.15066	1535	0.15396	1535	0.07803
1536	0.14992	1536	0.15456	1536	0.07812
1537	0.15131	1537	0.15484	1537	0.07807
1538	0.15194	1538	0.15456	1538	0.07797
1539	0.15223	1539	0.15418	1539	0.07786
1540	0.15322	1540	0.15508	1540	0.07838
1541	0.15378	1541	0.15372	1541	0.07877
1542	0.15329	1542	0.15367	1542	0.07838
1543	0.15309	1543	0.15389	1543	0.07886
1544	0.15244	1544	0.15358	1544	0.07867
1545	0.15235	1545	0.15354	1545	0.0789
1546	0.15208	1546	0.15343	1546	0.07916
1547	0.15137	1547	0.15314	1547	0.07924
1548	0.15258	1548	0.15368	1548	0.07935
1549	0.15264	1549	0.15319	1549	0.07928
1550	0.15311	1550	0.15246	1550	0.07877
1551	0.15426	1551	0.15162	1551	0.07885
1552	0.1554	1552	0.15127	1552	0.0781
1553	0.1554	1553	0.15096	1553	0.07773
1554	0.15581	1554	0.15078	1554	0.07746
1555	0.15561	1555	0.15124	1555	0.07742
1556	0.1562	1556	0.1514	1556	0.07722
1557	0.15596	1557	0.15139	1557	0.0774
1558	0.15504	1558	0.15163	1558	0.07719
1559	0.15373	1559	0.15138	1559	0.07725
1560	0.1534	1560	0.15101	1560	0.07737
1561	0.15261	1561	0.15055	1561	0.07696
1562	0.15221	1562	0.14973	1562	0.07615
1563	0.15087	1563	0.14945	1563	0.07612
1564	0.15039	1564	0.14907	1564	0.07579
1565	0.15021	1565	0.14929	1565	0.07541
1566	0.14976	1566	0.14906	1566	0.07536
1567	0.15026	1567	0.14891	1567	0.07513
1568	0.15152	1568	0.14883	1568	0.07561
1569	0.15149	1569	0.14747	1569	0.07594
1570	0.1519	1570	0.14742	1570	0.07605
1571	0.15247	1571	0.14778	1571	0.07606
1572	0.15294	1572	0.14771	1572	0.07625
1573	0.15415	1573	0.14694	1573	0.07602
1574	0.15348	1574	0.14645	1574	0.07579
1575	0.15247	1575	0.14653	1575	0.07562
1576	0.15257	1576	0.14792	1576	0.07583
1577	0.1525	1577	0.14707	1577	0.07538
1578	0.15232	1578	0.14671	1578	0.07541
1579	0.15117	1579	0.14641	1579	0.07466
1580	0.15085	1580	0.14695	1580	0.07509
1581	0.15115	1581	0.14668	1581	0.07515
1582	0.15189	1582	0.14635	1582	0.07521
1583	0.15178	1583	0.14562	1583	0.07557
1584	0.15236	1584	0.14573	1584	0.07535
1585	0.15246	1585	0.14565	1585	0.07497
1586	0.15354	1586	0.14477	1586	0.0755
1587	0.15291	1587	0.14506	1587	0.07596
1588	0.15312	1588	0.14482	1588	0.07569
1589	0.15236	1589	0.14406	1589	0.07524
1590	0.15198	1590	0.14422	1590	0.07499
1591	0.15213	1591	0.14429	1591	0.07519
1592	0.15286	1592	0.14463	1592	0.07624
1593	0.15231	1593	0.14559	1593	0.07635
1594	0.15364	1594	0.14671	1594	0.07616
1595	0.15357	1595	0.14692	1595	0.07672
1596	0.15401	1596	0.14762	1596	0.07662
1597	0.15422	1597	0.14805	1597	0.07672
1598	0.15442	1598	0.1491	1598	0.07672
1599	0.15424	1599	0.14993	1599	0.07617
1600	0.15461	1600	0.1504	1600	0.07602
1601	0.15406	1601	0.15024	1601	0.07602
1602	0.15415	1602	0.15242	1602	0.07587
1603	0.15405	1603	0.15324	1603	0.07598
1604	0.1547	1604	0.15301	1604	0.07533
1605	0.15445	1605	0.15343	1605	0.07537
1606	0.15335	1606	0.15282	1606	0.07565
1607	0.15318	1607	0.15365	1607	0.07638
1608	0.15406	1608	0.15339	1608	0.07637
1609	0.15429	1609	0.15247	1609	0.07635
1610	0.1547	1610	0.15259	1610	0.077
1611	0.15531	1611	0.15273	1611	0.07763
1612	0.15554	1612	0.15239	1612	0.07821
1613	0.15664	1613	0.15187	1613	0.07838
1614	0.15784	1614	0.15127	1614	0.07848
1615	0.15697	1615	0.15073	1615	0.07903
1616	0.15769	1616	0.15067	1616	0.07982
1617	0.15792	1617	0.15095	1617	0.07985
1618	0.15813	1618	0.15058	1618	0.07961
1619	0.15949	1619	0.15077	1619	0.07959
1620	0.15984	1620	0.15188	1620	0.07928
1621	0.15961	1621	0.15208	1621	0.07875
1622	0.15993	1622	0.15236	1622	0.07815
1623	0.15902	1623	0.15222	1623	0.0769
1624	0.1583	1624	0.15144	1624	0.07631
1625	0.1573	1625	0.15175	1625	0.07614
1626	0.15565	1626	0.15154	1626	0.07576
1627	0.15513	1627	0.15131	1627	0.0757
1628	0.15348	1628	0.15104	1628	0.0758
1629	0.15313	1629	0.1514	1629	0.0756
1630	0.15313	1630	0.1515	1630	0.07665
1631	0.15201	1631	0.1516	1631	0.07615
1632	0.15202	1632	0.15151	1632	0.07581
1633	0.1517	1633	0.1504	1633	0.07543
1634	0.15143	1634	0.15013	1634	0.07554
1635	0.15212	1635	0.14985	1635	0.07569
1636	0.1521	1636	0.14893	1636	0.07573
1637	0.15242	1637	0.14899	1637	0.07517
1638	0.15384	1638	0.14812	1638	0.07552
1639	0.15457	1639	0.14871	1639	0.07623
1640	0.15549	1640	0.15026	1640	0.07641
1641	0.15545	1641	0.15036	1641	0.07635
1642	0.15621	1642	0.15058	1642	0.07639
1643	0.15616	1643	0.15134	1643	0.07705
1644	0.1555	1644	0.15131	1644	0.07776
1645	0.1557	1645	0.15156	1645	0.07812
1646	0.15555	1646	0.15124	1646	0.07803
1647	0.15528	1647	0.15012	1647	0.07873
1648	0.1552	1648	0.15039	1648	0.07864
1649	0.15417	1649	0.15011	1649	0.07841
1650	0.15419	1650	0.15069	1650	0.078
1651	0.15487	1651	0.15092	1651	0.07738
1652	0.15508	1652	0.15201	1652	0.07723
1653	0.15525	1653	0.15312	1653	0.07711
1654	0.15573	1654	0.15369	1654	0.07674
1655	0.15597	1655	0.15341	1655	0.07667
1656	0.15685	1656	0.15347	1656	0.07639
1657	0.15729	1657	0.15329	1657	0.07637
1658	0.15784	1658	0.15261	1658	0.0769
1659	0.15775	1659	0.15216	1659	0.07742
1660	0.15752	1660	0.15077	1660	0.07799
1661	0.15692	1661	0.15102	1661	0.07793
1662	0.157	1662	0.1511	1662	0.07825
1663	0.15687	1663	0.15198	1663	0.07815
1664	0.15652	1664	0.15126	1664	0.07848
1665	0.15639	1665	0.15275	1665	0.07891
1666	0.15608	1666	0.15233	1666	0.07813
1667	0.15624	1667	0.15184	1667	0.07786
1668	0.15608	1668	0.15174	1668	0.07847
1669	0.15657	1669	0.15134	1669	0.07877
1670	0.15657	1670	0.15097	1670	0.0794
1671	0.15689	1671	0.15101	1671	0.07957
1672	0.15763	1672	0.15031	1672	0.07928
1673	0.15812	1673	0.1516	1673	0.07985
1674	0.15746	1674	0.15255	1674	0.08005
1675	0.15783	1675	0.15308	1675	0.08002
1676	0.15698	1676	0.15384	1676	0.08004
1677	0.15684	1677	0.15339	1677	0.08046
1678	0.15647	1678	0.1539	1678	0.08028
1679	0.15496	1679	0.15377	1679	0.08069
1680	0.15447	1680	0.15349	1680	0.08183
1681	0.15526	1681	0.15315	1681	0.08248
1682	0.15476	1682	0.15307	1682	0.08273
1683	0.15534	1683	0.15272	1683	0.08283
1684	0.15468	1684	0.1527	1684	0.08301
1685	0.15371	1685	0.15165	1685	0.08296
1686	0.1533	1686	0.15166	1686	0.08292
1687	0.15241	1687	0.15019	1687	0.08217
1688	0.1519	1688	0.15015	1688	0.081
1689	0.15173	1689	0.14932	1689	0.08052
1690	0.15199	1690	0.14934	1690	0.07968
1691	0.15289	1691	0.15004	1691	0.07867
1692	0.15372	1692	0.15079	1692	0.07853
1693	0.15451	1693	0.15078	1693	0.0779
1694	0.15586	1694	0.15232	1694	0.07764
1695	0.15595	1695	0.15226	1695	0.07703
1696	0.15648	1696	0.15254	1696	0.07722
1697	0.15549	1697	0.15261	1697	0.07764
1698	0.15546	1698	0.15188	1698	0.078
1699	0.15504	1699	0.15203	1699	0.07833
1700	0.15445	1700	0.15201	1700	0.07844
1701	0.15365	1701	0.15107	1701	0.07826
1702	0.15227	1702	0.15115	1702	0.07901
1703	0.15122	1703	0.15109	1703	0.07842
1704	0.15144	1704	0.1513	1704	0.07876
1705	0.15092	1705	0.15115	1705	0.07846
1706	0.15049	1706	0.15049	1706	0.07819
1707	0.1512	1707	0.15045	1707	0.07875
1708	0.15053	1708	0.15094	1708	0.07905
1709	0.15131	1709	0.15089	1709	0.07984
1710	0.15244	1710	0.15105	1710	0.08005
1711	0.15246	1711	0.15005	1711	0.08034
1712	0.15284	1712	0.14962	1712	0.08126
1713	0.1543	1713	0.1503	1713	0.08091
1714	0.15381	1714	0.15079	1714	0.08049
1715	0.1548	1715	0.15063	1715	0.07971
1716	0.15439	1716	0.15068	1716	0.07876
1717	0.15368	1717	0.15067	1717	0.07886
1718	0.15353	1718	0.15057	1718	0.07847
1719	0.15336	1719	0.15053	1719	0.07839
1720	0.15331	1720	0.14956	1720	0.07898
1721	0.15361	1721	0.14818	1721	0.07967
1722	0.15331	1722	0.14768	1722	0.07995
1723	0.15334	1723	0.14651	1723	0.08015
1724	0.15361	1724	0.14661	1724	0.08015
1725	0.1542	1725	0.14625	1725	0.07958
1726	0.15411	1726	0.14601	1726	0.07882
1727	0.15385	1727	0.14637	1727	0.07902
1728	0.15313	1728	0.1458	1728	0.078
1729	0.15365	1729	0.14576	1729	0.07881
1730	0.15378	1730	0.14657	1730	0.0791
1731	0.15401	1731	0.14564	1731	0.07888
1732	0.15341	1732	0.14491	1732	0.07955
1733	0.1532	1733	0.14456	1733	0.07982
1734	0.15355	1734	0.14502	1734	0.08018
1735	0.15436	1735	0.1454	1735	0.08036
1736	0.1543	1736	0.1456	1736	0.08014
1737	0.1549	1737	0.14583	1737	0.08008
1738	0.15427	1738	0.14698	1738	0.0803
1739	0.15465	1739	0.1479	1739	0.08045
1740	0.15449	1740	0.14857	1740	0.08049
1741	0.15373	1741	0.14838	1741	0.08006
1742	0.154	1742	0.14867	1742	0.08042
1743	0.15395	1743	0.14819	1743	0.07991
1744	0.15512	1744	0.147	1744	0.08011
1745	0.15582	1745	0.14608	1745	0.08022
1746	0.15583	1746	0.14673	1746	0.08012
1747	0.15581	1747	0.14717	1747	0.07991
1748	0.15628	1748	0.14687	1748	0.0801
1749	0.15644	1749	0.14647	1749	0.07957
1750	0.15612	1750	0.1464	1750	0.08006
1751	0.15522	1751	0.14638	1751	0.08016
1752	0.15593	1752	0.14722	1752	0.08065
1753	0.15605	1753	0.147	1753	0.08115
1754	0.15652	1754	0.14613	1754	0.08126
1755	0.15627	1755	0.14567	1755	0.08112
1756	0.15523	1756	0.14586	1756	0.08098
1757	0.15509	1757	0.14592	1757	0.08149
1758	0.15381	1758	0.14624	1758	0.08208
1759	0.15299	1759	0.14515	1759	0.08226
1760	0.15307	1760	0.14443	1760	0.08156
1761	0.15355	1761	0.14451	1761	0.08172
1762	0.15385	1762	0.14409	1762	0.0819
1763	0.15383	1763	0.14471	1763	0.08184
1764	0.15389	1764	0.14436	1764	0.08116
1765	0.15486	1765	0.14465	1765	0.08138
1766	0.15506	1766	0.14458	1766	0.08101
1767	0.15568	1767	0.14425	1767	0.08095
1768	0.15528	1768	0.14357	1768	0.08109
1769	0.15447	1769	0.14311	1769	0.08152
1770	0.15442	1770	0.14211	1770	0.08246
1771	0.15493	1771	0.14204	1771	0.08275
1772	0.15567	1772	0.14172	1772	0.08216
1773	0.15607	1773	0.14111	1773	0.082
1774	0.15548	1774	0.14177	1774	0.08246
1775	0.15543	1775	0.14224	1775	0.08279
1776	0.15609	1776	0.14323	1776	0.08245
1777	0.15659	1777	0.14383	1777	0.08227
1778	0.15589	1778	0.14371	1778	0.08273
1779	0.1549	1779	0.14399	1779	0.08302
1780	0.15418	1780	0.1437	1780	0.08371
1781	0.15462	1781	0.14326	1781	0.08383
1782	0.15456	1782	0.14307	1782	0.08372
1783	0.15509	1783	0.14265	1783	0.08389
1784	0.15544	1784	0.14216	1784	0.08419
1785	0.15647	1785	0.14204	1785	0.08412
1786	0.15755	1786	0.14152	1786	0.08356
1787	0.15772	1787	0.14138	1787	0.08322
1788	0.1564	1788	0.1416	1788	0.0832
1789	0.15719	1789	0.14165	1789	0.08315
1790	0.15699	1790	0.14132	1790	0.08333
1791	0.15729	1791	0.14157	1791	0.08329
1792	0.15645	1792	0.14141	1792	0.08314
1793	0.15536	1793	0.1416	1793	0.08322
1794	0.15497	1794	0.14277	1794	0.08312
1795	0.15536	1795	0.14356	1795	0.08271
1796	0.1549	1796	0.14412	1796	0.08261
1797	0.15526	1797	0.14572	1797	0.08209
1798	0.15444	1798	0.14606	1798	0.08164
1799	0.15474	1799	0.14655	1799	0.08183
1800	0.15512	1800	0.14736	1800	0.08196
1801	0.15485	1801	0.14747	1801	0.08175
1802	0.15486	1802	0.14735	1802	0.08219
1803	0.15442	1803	0.14665	1803	0.08212
1804	0.15433	1804	0.14519	1804	0.08215
1805	0.15487	1805	0.145	1805	0.08243
1806	0.15577	1806	0.14485	1806	0.08202
1807	0.15655	1807	0.14494	1807	0.0824
1808	0.15772	1808	0.145	1808	0.08282
1809	0.15876	1809	0.14506	1809	0.08285
1810	0.15922	1810	0.14579	1810	0.08343
1811	0.15839	1811	0.14616	1811	0.08389
1812	0.15806	1812	0.14635	1812	0.08389
1813	0.15666	1813	0.14621	1813	0.08437
1814	0.15584	1814	0.14603	1814	0.08392
1815	0.15582	1815	0.14544	1815	0.08423
1816	0.15528	1816	0.14459	1816	0.08481
1817	0.15478	1817	0.14404	1817	0.08507
1818	0.15448	1818	0.14434	1818	0.08548
1819	0.15373	1819	0.14447	1819	0.08599
1820	0.15407	1820	0.14523	1820	0.08641
1821	0.1544	1821	0.14498	1821	0.08698
1822	0.15442	1822	0.14558	1822	0.08714
1823	0.15418	1823	0.14568	1823	0.08687
1824	0.1539	1824	0.14637	1824	0.08695
1825	0.15413	1825	0.14641	1825	0.0869
1826	0.15543	1826	0.14599	1826	0.08671
1827	0.1555	1827	0.14525	1827	0.08651
1828	0.15537	1828	0.14576	1828	0.08672
1829	0.15493	1829	0.14575	1829	0.0864
1830	0.15518	1830	0.14633	1830	0.08623
1831	0.1551	1831	0.14657	1831	0.08577
1832	0.15537	1832	0.14671	1832	0.08575
1833	0.15504	1833	0.14743	1833	0.08582
1834	0.1555	1834	0.14801	1834	0.08589
1835	0.15465	1835	0.14722	1835	0.08579
1836	0.15364	1836	0.14748	1836	0.08608
1837	0.15277	1837	0.14764	1837	0.08569
1838	0.15291	1838	0.14758	1838	0.08609
1839	0.15203	1839	0.14755	1839	0.08517
1840	0.15122	1840	0.1464	1840	0.08546
1841	0.15104	1841	0.14643	1841	0.08489
1842	0.15228	1842	0.14667	1842	0.08473
1843	0.15332	1843	0.14594	1843	0.0843
1844	0.15429	1844	0.14566	1844	0.08473
1845	0.15496	1845	0.14528	1845	0.08466
1846	0.15557	1846	0.14558	1846	0.08521
1847	0.15621	1847	0.14559	1847	0.08474
1848	0.15531	1848	0.14576	1848	0.08526
1849	0.15439	1849	0.14556	1849	0.08481
1850	0.15377	1850	0.14567	1850	0.08506
1851	0.15275	1851	0.14621	1851	0.08572
1852	0.15238	1852	0.14612	1852	0.08569
1853	0.15142	1853	0.14622	1853	0.08559
1854	0.15084	1854	0.14684	1854	0.08559
1855	0.1516	1855	0.14738	1855	0.08482
1856	0.15142	1856	0.14773	1856	0.08517
1857	0.15218	1857	0.14847	1857	0.08553
1858	0.15345	1858	0.14796	1858	0.08507
1859	0.15387	1859	0.14886	1859	0.08416
1860	0.15541	1860	0.14845	1860	0.08453
1861	0.15538	1861	0.14911	1861	0.08479
1862	0.15551	1862	0.14912	1862	0.08533
1863	0.15553	1863	0.14905	1863	0.08551
1864	0.15579	1864	0.14858	1864	0.085
1865	0.15479	1865	0.14825	1865	0.08478
1866	0.15516	1866	0.14765	1866	0.08517
1867	0.15514	1867	0.14822	1867	0.08486
1868	0.1555	1868	0.14843	1868	0.08441
1869	0.15537	1869	0.14888	1869	0.08454
1870	0.15645	1870	0.14919	1870	0.08437
1871	0.15595	1871	0.14908	1871	0.08456
1872	0.15663	1872	0.14921	1872	0.08458
1873	0.15707	1873	0.14854	1873	0.08467
1874	0.15673	1874	0.14752	1874	0.08498
1875	0.15749	1875	0.14682	1875	0.08425
1876	0.15647	1876	0.1459	1876	0.08395
1877	0.15547	1877	0.14536	1877	0.08321
1878	0.15478	1878	0.14594	1878	0.08248
1879	0.15459	1879	0.14596	1879	0.08185
1880	0.15348	1880	0.14695	1880	0.08209
1881	0.15407	1881	0.14753	1881	0.08117
1882	0.15371	1882	0.14801	1882	0.08164
1883	0.15475	1883	0.14751	1883	0.08139
1884	0.15556	1884	0.14873	1884	0.08172
1885	0.15647	1885	0.14876	1885	0.0817
1886	0.15621	1886	0.14863	1886	0.0825
1887	0.1562	1887	0.14845	1887	0.08247
1888	0.15492	1888	0.14882	1888	0.08228
1889	0.15386	1889	0.14868	1889	0.08225
1890	0.15329	1890	0.14953	1890	0.08263
1891	0.15299	1891	0.14917	1891	0.08315
1892	0.15236	1892	0.14858	1892	0.08367
1893	0.15239	1893	0.14956	1893	0.08381
1894	0.15146	1894	0.14973	1894	0.08372
1895	0.15236	1895	0.14951	1895	0.08381
1896	0.15221	1896	0.14971	1896	0.08432
1897	0.15179	1897	0.14958	1897	0.08404
1898	0.15129	1898	0.14913	1898	0.08289
1899	0.15069	1899	0.1496	1899	0.08222
1900	0.14993	1900	0.1498	1900	0.0814
1901	0.15019	1901	0.14948	1901	0.08154
1902	0.14807	1902	0.15019	1902	0.0818
1903	0.14819	1903	0.15056	1903	0.08128
1904	0.14714	1904	0.1512	1904	0.08174
1905	0.14656	1905	0.15133	1905	0.08231
1906	0.14699	1906	0.15101	1906	0.08228
1907	0.1472	1907	0.15047	1907	0.08227
1908	0.1472	1908	0.15069	1908	0.08218
1909	0.14786	1909	0.14999	1909	0.08246
1910	0.14734	1910	0.14965	1910	0.08252
1911	0.14855	1911	0.14938	1911	0.08269
1912	0.14891	1912	0.15027	1912	0.08306
1913	0.14851	1913	0.15038	1913	0.08455
1914	0.1489	1914	0.15046	1914	0.08498
1915	0.14848	1915	0.15009	1915	0.08555
1916	0.14827	1916	0.14978	1916	0.08529
1917	0.14904	1917	0.14969	1917	0.08561
1918	0.14981	1918	0.14933	1918	0.08595
1919	0.14858	1919	0.14909	1919	0.08683
1920	0.14919	1920	0.14977	1920	0.08631
1921	0.14903	1921	0.14949	1921	0.08694
1922	0.14929	1922	0.14914	1922	0.08689
1923	0.15124	1923	0.14901	1923	0.08777
1924	0.15122	1924	0.14837	1924	0.0884
1925	0.15045	1925	0.14765	1925	0.08774
1926	0.15175	1926	0.14716	1926	0.08675
1927	0.15123	1927	0.14679	1927	0.08718
1928	0.15141	1928	0.1469	1928	0.08691
1929	0.15223	1929	0.14783	1929	0.08695
1930	0.15166	1930	0.14827	1930	0.0864
1931	0.15284	1931	0.1481	1931	0.0859
1932	0.15231	1932	0.14972	1932	0.08582
1933	0.15203	1933	0.14965	1933	0.08624
1934	0.15178	1934	0.15	1934	0.08582
1935	0.1521	1935	0.14961	1935	0.08511
1936	0.15186	1936	0.14991	1936	0.08394
1937	0.1515	1937	0.15031	1937	0.08359
1938	0.15007	1938	0.15134	1938	0.08327
1939	0.15026	1939	0.1509	1939	0.08268
1940	0.1501	1940	0.1509	1940	0.08311
1941	0.15094	1941	0.15049	1941	0.08344
1942	0.1508	1942	0.15056	1942	0.08385
1943	0.15065	1943	0.15042	1943	0.0847
1944	0.15069	1944	0.15018	1944	0.08521
1945	0.15169	1945	0.14982	1945	0.08562
1946	0.1527	1946	0.14893	1946	0.08689
1947	0.15354	1947	0.14864	1947	0.08636
1948	0.15402	1948	0.14712	1948	0.0864
1949	0.15451	1949	0.14708	1949	0.08705
1950	0.1537	1950	0.14665	1950	0.08761
1951	0.15368	1951	0.14656	1951	0.08793
1952	0.1527	1952	0.14706	1952	0.08863
1953	0.15258	1953	0.14835	1953	0.08823
1954	0.15192	1954	0.14893	1954	0.08845
1955	0.15129	1955	0.15031	1955	0.08865
1956	0.15064	1956	0.15083	1956	0.0888
1957	0.15098	1957	0.15157	1957	0.08826
1958	0.15102	1958	0.15172	1958	0.08858
1959	0.15051	1959	0.15089	1959	0.08886
1960	0.14991	1960	0.15039	1960	0.08868
1961	0.14999	1961	0.15063	1961	0.08918
1962	0.14919	1962	0.15116	1962	0.08912
1963	0.14885	1963	0.15179	1963	0.08949
1964	0.14853	1964	0.152	1964	0.08954
1965	0.14765	1965	0.15275	1965	0.08994
1966	0.14731	1966	0.153	1966	0.09025
1967	0.14638	1967	0.15228	1967	0.09092
1968	0.14637	1968	0.15211	1968	0.09149
1969	0.14618	1969	0.15191	1969	0.0913
1970	0.14551	1970	0.15187	1970	0.09135
1971	0.14498	1971	0.15236	1971	0.09203
1972	0.14533	1972	0.15286	1972	0.09252
1973	0.14625	1973	0.15368	1973	0.09144
1974	0.14679	1974	0.15527	1974	0.09197
1975	0.14631	1975	0.15562	1975	0.09128
1976	0.14663	1976	0.15529	1976	0.09164
1977	0.14715	1977	0.15428	1977	0.09096
1978	0.14911	1978	0.15316	1978	0.0915
1979	0.14955	1979	0.15268	1979	0.09037
1980	0.14975	1980	0.15203	1980	0.09031
1981	0.14992	1981	0.15213	1981	0.09028
1982	0.15065	1982	0.15206	1982	0.09103
1983	0.15113	1983	0.15221	1983	0.09084
1984	0.15097	1984	0.15294	1984	0.0914
1985	0.14976	1985	0.1536	1985	0.09121
1986	0.14956	1986	0.153	1986	0.09188
1987	0.15009	1987	0.15374	1987	0.09235
1988	0.15032	1988	0.15283	1988	0.09188
1989	0.15015	1989	0.15208	1989	0.09134
1990	0.1499	1990	0.1522	1990	0.09201
1991	0.1502	1991	0.152	1991	0.09152
1992	0.15023	1992	0.15249	1992	0.09117
1993	0.15075	1993	0.15282	1993	0.09062
1994	0.15007	1994	0.15301	1994	0.09119
1995	0.15011	1995	0.15352	1995	0.09159
1996	0.15022	1996	0.15436	1996	0.09151
1997	0.15089	1997	0.15442	1997	0.09098
1998	0.15107	1998	0.15449	1998	0.09151
1999	0.15155	1999	0.15412	1999	0.09143
[truncated: 38,001 more rows]
