# Supplementary material for: Nonequilibrium phase transition of a one dimensional system reaches the absorbing state by two different ways
Source: Sci Rep. 2023 Dec 6;13:21555. doi: 10.1038/s41598-023-48394-w (PMC10700335; doi:10.1038/s41598-023-48394-w)
Supplement: Supplementary file 7 — Supplementary Information 7. [file 41598_2023_48394_MOESM7_ESM.txt]

A	B	C	D	E	F
1	0.09921	1	0.30003	1	0.6001
2	0.1822	2	0.48005	2	0.78231
3	0.28955	3	0.65196	3	0.89546
4	0.40642	4	0.78633	4	0.95347
5	0.51484	5	0.87674	5	0.98098
6	0.60845	6	0.93124	6	0.99265
7	0.68667	7	0.96345	7	0.99717
8	0.6509	8	0.68107	8	0.39887
9	0.61752	9	0.50923	9	0.21726
10	0.54924	10	0.34214	10	0.10427
11	0.46399	11	0.21032	11	0.04628
12	0.38029	12	0.12107	12	0.01877
13	0.30614	13	0.06738	13	0.00711
14	0.24381	14	0.03558	14	0.0026
15	0.19349	15	0.01815	15	8E-4
16	0.15439	16	0.01014	16	2E-4
17	0.12362	17	0.00536	17	4E-5
18	0.09996	18	0.00318	18	4E-5
19	0.08162	19	0.00229	19	4E-5
20	0.06735	20	0.00184	20	5E-5
21	0.05575	21	0.00177	21	6E-5
22	0.04694	22	0.00202	22	6E-5
23	0.04026	23	0.00254	23	1.1E-4
24	0.03585	24	0.00323	24	1.3E-4
25	0.03192	25	0.00387	25	1.4E-4
26	0.0292	26	0.00473	26	2.2E-4
27	0.02786	27	0.00541	27	2.8E-4
28	0.02734	28	0.00618	28	3.3E-4
29	0.0269	29	0.00671	29	3.7E-4
30	0.02718	30	0.00726	30	3.6E-4
31	0.02767	31	0.00763	31	3.7E-4
32	0.02785	32	0.00774	32	3.7E-4
33	0.02844	33	0.00788	33	3.1E-4
34	0.02906	34	0.00807	34	2.6E-4
35	0.02969	35	0.00823	35	2.2E-4
36	0.03054	36	0.00847	36	2.2E-4
37	0.03096	37	0.00855	37	2E-4
38	0.03149	38	0.00896	38	2E-4
39	0.032	39	0.00932	39	1.9E-4
40	0.03241	40	0.00946	40	2E-4
41	0.0328	41	0.00933	41	1.8E-4
42	0.03331	42	0.00938	42	1.7E-4
43	0.03339	43	0.00942	43	1.5E-4
44	0.03439	44	0.00951	44	1.5E-4
45	0.0351	45	0.00957	45	1.3E-4
46	0.036	46	0.00959	46	1.3E-4
47	0.03689	47	0.00957	47	1.4E-4
48	0.03725	48	0.00995	48	1.7E-4
49	0.03783	49	0.01016	49	1.9E-4
50	0.03866	50	0.01034	50	2.1E-4
51	0.03871	51	0.01047	51	2.2E-4
52	0.03873	52	0.01047	52	2.4E-4
53	0.03842	53	0.01051	53	2.4E-4
54	0.03884	54	0.01086	54	2.3E-4
55	0.03976	55	0.01115	55	2.3E-4
56	0.03995	56	0.01119	56	2E-4
57	0.04008	57	0.01126	57	1.8E-4
58	0.04014	58	0.01164	58	1.8E-4
59	0.04018	59	0.01191	59	1.9E-4
60	0.04068	60	0.01196	60	2E-4
61	0.04072	61	0.01204	61	1.9E-4
62	0.0406	62	0.01225	62	1.7E-4
63	0.04093	63	0.01231	63	2E-4
64	0.04153	64	0.01264	64	1.9E-4
65	0.04231	65	0.01259	65	1.9E-4
66	0.04288	66	0.01274	66	1.8E-4
67	0.04338	67	0.01298	67	2E-4
68	0.04367	68	0.01309	68	2.1E-4
69	0.0442	69	0.01284	69	2.5E-4
70	0.04469	70	0.01314	70	2.4E-4
71	0.0449	71	0.01301	71	2.7E-4
72	0.04505	72	0.01287	72	2.9E-4
73	0.04538	73	0.01263	73	2.9E-4
74	0.04621	74	0.01265	74	2.8E-4
75	0.04672	75	0.01258	75	2.7E-4
76	0.04677	76	0.01278	76	2.4E-4
77	0.04716	77	0.01298	77	2.3E-4
78	0.04743	78	0.01346	78	2.3E-4
79	0.04788	79	0.01379	79	2E-4
80	0.04862	80	0.0142	80	2.3E-4
81	0.0484	81	0.01457	81	2.1E-4
82	0.0486	82	0.0149	82	2.3E-4
83	0.04919	83	0.01521	83	2.3E-4
84	0.04988	84	0.01522	84	2.4E-4
85	0.05035	85	0.01519	85	2.5E-4
86	0.05059	86	0.01524	86	2.4E-4
87	0.05063	87	0.01546	87	2.2E-4
88	0.0508	88	0.01535	88	2.4E-4
89	0.05149	89	0.01549	89	2.5E-4
90	0.05233	90	0.01551	90	2.4E-4
91	0.0526	91	0.01573	91	2.4E-4
92	0.0534	92	0.01534	92	2.1E-4
93	0.05416	93	0.01558	93	2.3E-4
94	0.05448	94	0.01536	94	2E-4
95	0.05466	95	0.01567	95	1.9E-4
96	0.05488	96	0.01566	96	2E-4
97	0.05449	97	0.01558	97	2.1E-4
98	0.05429	98	0.0155	98	2.1E-4
99	0.05354	99	0.01595	99	2.4E-4
100	0.0534	100	0.01589	100	2.1E-4
101	0.05349	101	0.01606	101	2.2E-4
102	0.05465	102	0.01592	102	1.9E-4
103	0.0549	103	0.01618	103	1.5E-4
104	0.05533	104	0.01641	104	1.6E-4
105	0.05529	105	0.01686	105	1.6E-4
106	0.0562	106	0.01705	106	1.3E-4
107	0.0565	107	0.01731	107	1.8E-4
108	0.05704	108	0.0174	108	2.4E-4
109	0.05684	109	0.01756	109	3E-4
110	0.05687	110	0.01769	110	2.9E-4
111	0.0573	111	0.01789	111	2.9E-4
112	0.05843	112	0.01757	112	2.9E-4
113	0.05892	113	0.01773	113	3.2E-4
114	0.05902	114	0.01777	114	3.4E-4
115	0.05874	115	0.01795	115	3.2E-4
116	0.05905	116	0.01811	116	2.8E-4
117	0.0593	117	0.01801	117	2.9E-4
118	0.05913	118	0.01806	118	2.9E-4
119	0.05918	119	0.01832	119	3.1E-4
120	0.05925	120	0.01827	120	3.1E-4
121	0.05952	121	0.01849	121	2.6E-4
122	0.06014	122	0.01839	122	2.4E-4
123	0.06036	123	0.01847	123	2.6E-4
124	0.06038	124	0.01859	124	3E-4
125	0.0612	125	0.01859	125	3.3E-4
126	0.0614	126	0.01863	126	3.4E-4
127	0.06164	127	0.01899	127	3.3E-4
128	0.06205	128	0.01907	128	3.9E-4
129	0.06266	129	0.01924	129	3.9E-4
130	0.06291	130	0.01944	130	4.2E-4
131	0.06363	131	0.01936	131	3.9E-4
132	0.06372	132	0.01955	132	3.9E-4
133	0.06401	133	0.01947	133	4.1E-4
134	0.06423	134	0.01923	134	4.7E-4
135	0.06498	135	0.01916	135	4.3E-4
136	0.06525	136	0.01921	136	4.4E-4
137	0.06578	137	0.01898	137	4.5E-4
138	0.06671	138	0.01911	138	4.7E-4
139	0.06732	139	0.01891	139	4.7E-4
140	0.06761	140	0.01911	140	4.1E-4
141	0.06805	141	0.01922	141	3.7E-4
142	0.06804	142	0.01929	142	4E-4
143	0.06823	143	0.01931	143	4.1E-4
144	0.06828	144	0.01969	144	4.4E-4
145	0.06792	145	0.01959	145	4.6E-4
146	0.06822	146	0.01979	146	4.8E-4
147	0.06821	147	0.01998	147	5.5E-4
148	0.06841	148	0.02002	148	5.9E-4
149	0.06864	149	0.01999	149	6.1E-4
150	0.06877	150	0.01998	150	6.6E-4
151	0.06931	151	0.01996	151	6.6E-4
152	0.06963	152	0.01993	152	7.1E-4
153	0.06926	153	0.02007	153	6.5E-4
154	0.06966	154	0.02005	154	6.6E-4
155	0.07027	155	0.02016	155	7.1E-4
156	0.07068	156	0.02022	156	7.2E-4
157	0.0711	157	0.0204	157	7.1E-4
158	0.07069	158	0.02062	158	6.9E-4
159	0.07044	159	0.02085	159	6.4E-4
160	0.07069	160	0.02076	160	7.2E-4
161	0.07078	161	0.02066	161	6.9E-4
162	0.07023	162	0.02081	162	6.3E-4
163	0.0705	163	0.02108	163	6E-4
164	0.07032	164	0.02109	164	5.9E-4
165	0.07095	165	0.02085	165	6E-4
166	0.07134	166	0.02088	166	6.1E-4
167	0.07163	167	0.02092	167	5.9E-4
168	0.07206	168	0.02112	168	6.7E-4
169	0.07274	169	0.02103	169	6.6E-4
170	0.07312	170	0.02073	170	6.8E-4
171	0.07416	171	0.02108	171	6.5E-4
172	0.07452	172	0.02124	172	6.2E-4
173	0.07522	173	0.02148	173	6.7E-4
174	0.07615	174	0.02167	174	6.4E-4
175	0.07647	175	0.02191	175	5.9E-4
176	0.07637	176	0.02197	176	6.1E-4
177	0.0763	177	0.02212	177	5.6E-4
178	0.07594	178	0.02185	178	6.4E-4
179	0.07624	179	0.02185	179	6.8E-4
180	0.076	180	0.02191	180	6.3E-4
181	0.07548	181	0.02194	181	6.4E-4
182	0.07575	182	0.02157	182	6.2E-4
183	0.076	183	0.02181	183	6E-4
184	0.076	184	0.02204	184	7.1E-4
185	0.07617	185	0.0222	185	6.3E-4
186	0.07632	186	0.02228	186	6.3E-4
187	0.07683	187	0.0222	187	6.9E-4
188	0.07731	188	0.02195	188	7.1E-4
189	0.07703	189	0.02213	189	7.4E-4
190	0.07685	190	0.02203	190	7.7E-4
191	0.07717	191	0.02207	191	7E-4
192	0.07751	192	0.02229	192	7.7E-4
193	0.07767	193	0.02248	193	7.6E-4
194	0.07749	194	0.02282	194	6.7E-4
195	0.07754	195	0.02333	195	6.9E-4
196	0.07847	196	0.02321	196	6.6E-4
197	0.07982	197	0.02321	197	6.6E-4
198	0.08019	198	0.02314	198	7E-4
199	0.08014	199	0.02321	199	6.7E-4
200	0.08064	200	0.02302	200	6.9E-4
201	0.08145	201	0.0228	201	7.4E-4
202	0.08207	202	0.02273	202	7.4E-4
203	0.08208	203	0.02304	203	7.3E-4
204	0.08208	204	0.02313	204	7.4E-4
205	0.08201	205	0.02338	205	6.8E-4
206	0.08285	206	0.02325	206	6.7E-4
207	0.08271	207	0.02337	207	6.3E-4
208	0.08257	208	0.0234	208	6.8E-4
209	0.08252	209	0.02345	209	6.7E-4
210	0.08272	210	0.02364	210	6.5E-4
211	0.08335	211	0.02352	211	6.7E-4
212	0.08382	212	0.02358	212	6.8E-4
213	0.08379	213	0.02368	213	6.4E-4
214	0.08368	214	0.02369	214	6.6E-4
215	0.08429	215	0.02378	215	6.5E-4
216	0.08398	216	0.02359	216	5.9E-4
217	0.08401	217	0.02329	217	6.4E-4
218	0.08333	218	0.0235	218	6.2E-4
219	0.08394	219	0.02361	219	6.6E-4
220	0.08367	220	0.02354	220	7.5E-4
221	0.08455	221	0.02363	221	8.1E-4
222	0.08491	222	0.02369	222	7.4E-4
223	0.08609	223	0.02404	223	7.7E-4
224	0.0864	224	0.02466	224	7.4E-4
225	0.08731	225	0.0248	225	7.5E-4
226	0.08737	226	0.02458	226	7.5E-4
227	0.08893	227	0.02474	227	7.2E-4
228	0.08949	228	0.02474	228	6.3E-4
229	0.08924	229	0.02478	229	6.8E-4
230	0.08906	230	0.02464	230	7E-4
231	0.08931	231	0.02416	231	7.1E-4
232	0.08916	232	0.02426	232	6.8E-4
233	0.08931	233	0.02467	233	6.9E-4
234	0.08857	234	0.02453	234	7E-4
235	0.08802	235	0.02471	235	7.1E-4
236	0.08797	236	0.02483	236	6.8E-4
237	0.08806	237	0.02517	237	6.6E-4
238	0.0882	238	0.0252	238	6.7E-4
239	0.08808	239	0.02547	239	6.4E-4
240	0.08852	240	0.02511	240	6.7E-4
241	0.08919	241	0.02575	241	6.8E-4
242	0.08974	242	0.02619	242	7E-4
243	0.09041	243	0.02607	243	6.8E-4
244	0.09094	244	0.02579	244	7.3E-4
245	0.09126	245	0.02606	245	7.6E-4
246	0.09134	246	0.0256	246	7.9E-4
247	0.09202	247	0.02568	247	7.5E-4
248	0.09171	248	0.02546	248	7.3E-4
249	0.09183	249	0.0254	249	7E-4
250	0.09209	250	0.02545	250	7.5E-4
251	0.09242	251	0.02578	251	7.2E-4
252	0.09275	252	0.0257	252	7.3E-4
253	0.09341	253	0.02636	253	7E-4
254	0.09273	254	0.02652	254	6.5E-4
255	0.09286	255	0.02667	255	6.3E-4
256	0.09271	256	0.02667	256	6.5E-4
257	0.0933	257	0.02708	257	6.4E-4
258	0.09366	258	0.02731	258	6.4E-4
259	0.09396	259	0.02756	259	5.6E-4
260	0.09422	260	0.02721	260	5.8E-4
261	0.09454	261	0.0272	261	5.7E-4
262	0.09564	262	0.02695	262	5.4E-4
263	0.09664	263	0.02677	263	5.4E-4
264	0.09659	264	0.02671	264	5E-4
265	0.09564	265	0.02682	265	4.9E-4
266	0.09577	266	0.02712	266	5.1E-4
267	0.09627	267	0.02727	267	5.1E-4
268	0.09633	268	0.02754	268	5.2E-4
269	0.09587	269	0.02793	269	5.4E-4
270	0.09557	270	0.02815	270	5.2E-4
271	0.09591	271	0.02859	271	5.7E-4
272	0.09682	272	0.02847	272	6E-4
273	0.09689	273	0.02829	273	6.5E-4
274	0.0976	274	0.02844	274	6.7E-4
275	0.09806	275	0.02845	275	7.4E-4
276	0.09805	276	0.02834	276	7.9E-4
277	0.09784	277	0.02838	277	7.7E-4
278	0.09748	278	0.02813	278	7.3E-4
279	0.09791	279	0.0284	279	7.4E-4
280	0.09912	280	0.02868	280	7.6E-4
281	0.09878	281	0.02896	281	7.5E-4
282	0.09943	282	0.02922	282	7.7E-4
283	0.1008	283	0.02947	283	7.8E-4
284	0.10251	284	0.02968	284	8.5E-4
285	0.10417	285	0.03005	285	8.7E-4
286	0.10429	286	0.03021	286	9.1E-4
287	0.10394	287	0.03042	287	8.1E-4
288	0.10475	288	0.03047	288	8.4E-4
289	0.10477	289	0.03073	289	8.3E-4
290	0.10403	290	0.03113	290	8.1E-4
291	0.10392	291	0.03163	291	7.8E-4
292	0.1026	292	0.03142	292	7.9E-4
293	0.10292	293	0.0313	293	7.5E-4
294	0.1028	294	0.03129	294	8.4E-4
295	0.10289	295	0.03147	295	8.6E-4
296	0.10283	296	0.03142	296	8.3E-4
297	0.1036	297	0.03125	297	8E-4
298	0.10305	298	0.03108	298	7.9E-4
299	0.1041	299	0.03126	299	7.8E-4
300	0.10401	300	0.03137	300	7.7E-4
301	0.10463	301	0.03151	301	7.4E-4
302	0.1049	302	0.0316	302	7.3E-4
303	0.10615	303	0.03213	303	6.6E-4
304	0.10647	304	0.03245	304	7.3E-4
305	0.10734	305	0.03257	305	7.6E-4
306	0.10741	306	0.03307	306	7.9E-4
307	0.10812	307	0.03393	307	7.6E-4
308	0.10886	308	0.03412	308	7.8E-4
309	0.10865	309	0.03428	309	7.1E-4
310	0.10829	310	0.03412	310	7.8E-4
311	0.10855	311	0.03414	311	7.1E-4
312	0.10866	312	0.03454	312	7.2E-4
313	0.10926	313	0.03459	313	6.9E-4
314	0.10951	314	0.03402	314	7.2E-4
315	0.10948	315	0.03423	315	6.9E-4
316	0.10963	316	0.03466	316	7.4E-4
317	0.10961	317	0.03466	317	7.3E-4
318	0.11007	318	0.03471	318	8.2E-4
319	0.11055	319	0.03488	319	7.9E-4
320	0.11001	320	0.03469	320	8.4E-4
321	0.1101	321	0.03519	321	8.5E-4
322	0.10962	322	0.03517	322	8.8E-4
323	0.11002	323	0.03502	323	9.3E-4
324	0.10981	324	0.03579	324	0.00101
325	0.10971	325	0.03624	325	9.4E-4
326	0.11009	326	0.03627	326	9.7E-4
327	0.11116	327	0.03654	327	9.4E-4
328	0.11119	328	0.03632	328	9.7E-4
329	0.11186	329	0.03639	329	9.9E-4
330	0.11196	330	0.03621	330	8.8E-4
331	0.11267	331	0.03561	331	8.5E-4
332	0.11285	332	0.03575	332	8.7E-4
333	0.11278	333	0.03588	333	9.2E-4
334	0.11279	334	0.03639	334	9.2E-4
335	0.11417	335	0.03662	335	9.2E-4
336	0.11461	336	0.03697	336	9.3E-4
337	0.11525	337	0.03734	337	0.00109
338	0.11581	338	0.03786	338	0.00112
339	0.11573	339	0.03753	339	0.00113
340	0.11652	340	0.03732	340	0.00108
341	0.11674	341	0.03715	341	0.00109
342	0.11626	342	0.03714	342	0.00103
343	0.11633	343	0.03698	343	9.9E-4
344	0.11585	344	0.0369	344	8.7E-4
345	0.1156	345	0.0366	345	8.3E-4
346	0.11591	346	0.03716	346	8.7E-4
347	0.11531	347	0.03734	347	8.8E-4
348	0.11545	348	0.0374	348	8.9E-4
349	0.1159	349	0.03739	349	9.3E-4
350	0.11589	350	0.03801	350	9.6E-4
351	0.11609	351	0.03842	351	0.00103
352	0.11692	352	0.03873	352	0.00102
353	0.11723	353	0.03876	353	0.00102
354	0.11808	354	0.03884	354	0.00108
355	0.11842	355	0.03875	355	0.00114
356	0.11769	356	0.03901	356	0.00126
357	0.11737	357	0.03878	357	0.00135
358	0.11752	358	0.03896	358	0.00135
359	0.11738	359	0.03886	359	0.0014
360	0.11698	360	0.03873	360	0.00129
361	0.11682	361	0.03888	361	0.00126
362	0.11738	362	0.03904	362	0.00123
363	0.11785	363	0.03971	363	0.00111
364	0.11884	364	0.03999	364	0.00101
365	0.1192	365	0.03996	365	0.00103
366	0.11908	366	0.04019	366	0.00109
367	0.11997	367	0.04058	367	0.0012
368	0.11991	368	0.04058	368	0.00123
369	0.11952	369	0.04082	369	0.00125
370	0.11932	370	0.04046	370	0.00131
371	0.11919	371	0.0406	371	0.00134
372	0.11906	372	0.04098	372	0.00132
373	0.11847	373	0.04152	373	0.00125
374	0.11783	374	0.04177	374	0.00122
375	0.11789	375	0.04165	375	0.00121
376	0.11715	376	0.0414	376	0.00116
377	0.11789	377	0.04144	377	0.00115
378	0.11801	378	0.04161	378	0.00124
379	0.11897	379	0.04173	379	0.00122
380	0.12051	380	0.04172	380	0.00119
381	0.12156	381	0.04194	381	0.0012
382	0.12187	382	0.0426	382	0.00117
383	0.12314	383	0.04327	383	0.00122
384	0.12402	384	0.04395	384	0.00124
385	0.12458	385	0.04411	385	0.00117
386	0.12425	386	0.04411	386	0.00131
387	0.12381	387	0.04457	387	0.00146
388	0.12325	388	0.04479	388	0.00149
389	0.12318	389	0.04513	389	0.00155
390	0.1228	390	0.04571	390	0.00162
391	0.12221	391	0.04575	391	0.00164
392	0.12115	392	0.04588	392	0.00162
393	0.12097	393	0.04595	393	0.00158
394	0.12135	394	0.04606	394	0.00148
395	0.12175	395	0.04599	395	0.00151
396	0.12189	396	0.0458	396	0.00146
397	0.12254	397	0.04539	397	0.00138
398	0.12254	398	0.04504	398	0.00131
399	0.12324	399	0.04529	399	0.0013
400	0.12376	400	0.04526	400	0.00118
401	0.12374	401	0.04504	401	0.00121
402	0.1242	402	0.04519	402	0.00119
403	0.12483	403	0.04539	403	0.00119
404	0.1248	404	0.04567	404	0.00124
405	0.12584	405	0.04657	405	0.00129
406	0.12598	406	0.04645	406	0.00131
407	0.1266	407	0.04655	407	0.00141
408	0.12685	408	0.04655	408	0.0014
409	0.12695	409	0.04634	409	0.00136
410	0.12702	410	0.04678	410	0.00148
411	0.12636	411	0.04695	411	0.00145
412	0.12588	412	0.0466	412	0.0015
413	0.12643	413	0.04708	413	0.00156
414	0.12564	414	0.04792	414	0.00158
415	0.1254	415	0.04826	415	0.00154
416	0.12462	416	0.04859	416	0.00158
417	0.1244	417	0.04818	417	0.00147
418	0.12474	418	0.0479	418	0.00144
419	0.12442	419	0.04774	419	0.00141
420	0.12419	420	0.0479	420	0.00135
421	0.12426	421	0.04763	421	0.00126
422	0.12409	422	0.04759	422	0.00127
423	0.1245	423	0.04755	423	0.00133
424	0.12491	424	0.04854	424	0.00132
425	0.12529	425	0.04884	425	0.00135
426	0.12545	426	0.04895	426	0.00132
427	0.12575	427	0.0486	427	0.00131
428	0.12555	428	0.04883	428	0.00138
429	0.12558	429	0.04924	429	0.00134
430	0.12599	430	0.04934	430	0.00128
431	0.12512	431	0.04885	431	0.00128
432	0.12519	432	0.04936	432	0.00137
433	0.12541	433	0.04952	433	0.00144
434	0.12575	434	0.04953	434	0.00153
435	0.12678	435	0.04923	435	0.00145
436	0.1274	436	0.0491	436	0.00152
437	0.12787	437	0.04974	437	0.0015
438	0.12899	438	0.05011	438	0.00163
439	0.12904	439	0.05015	439	0.00156
440	0.12865	440	0.05094	440	0.00146
441	0.12853	441	0.05159	441	0.00144
442	0.12899	442	0.05233	442	0.00153
443	0.12855	443	0.05295	443	0.00158
444	0.12812	444	0.05316	444	0.00166
445	0.1282	445	0.05334	445	0.0016
446	0.12864	446	0.05321	446	0.00166
447	0.12905	447	0.05274	447	0.00182
448	0.12961	448	0.05261	448	0.00181
449	0.12987	449	0.05276	449	0.00181
450	0.13068	450	0.05263	450	0.00177
451	0.13137	451	0.05263	451	0.00176
452	0.13205	452	0.0526	452	0.0019
453	0.13135	453	0.05289	453	0.00183
454	0.13171	454	0.0531	454	0.00178
455	0.13137	455	0.05268	455	0.00185
456	0.13124	456	0.05254	456	0.00196
457	0.13111	457	0.05282	457	0.00206
458	0.131	458	0.05247	458	0.00206
459	0.12972	459	0.05284	459	0.00197
460	0.13022	460	0.05322	460	0.002
461	0.13007	461	0.05399	461	0.00199
462	0.13039	462	0.05458	462	0.00196
463	0.13078	463	0.05467	463	0.00188
464	0.13179	464	0.05497	464	0.00186
465	0.13194	465	0.05558	465	0.00188
466	0.13276	466	0.05518	466	0.00184
467	0.1334	467	0.05474	467	0.00177
468	0.1338	468	0.05444	468	0.00175
469	0.13299	469	0.05477	469	0.00165
470	0.13203	470	0.05525	470	0.00161
471	0.13124	471	0.05511	471	0.00153
472	0.1305	472	0.05538	472	0.00142
473	0.13053	473	0.05583	473	0.00141
474	0.13008	474	0.05662	474	0.00149
475	0.12908	475	0.05704	475	0.00147
476	0.12879	476	0.05756	476	0.00158
477	0.1284	477	0.05771	477	0.00161
478	0.12835	478	0.05759	478	0.00168
479	0.12876	479	0.05748	479	0.00182
480	0.12854	480	0.0575	480	0.00187
481	0.12809	481	0.05755	481	0.00188
482	0.12863	482	0.05751	482	0.00196
483	0.12991	483	0.05701	483	0.00191
484	0.13086	484	0.05713	484	0.00196
485	0.13072	485	0.05782	485	0.00187
486	0.13052	486	0.05824	486	0.00181
487	0.13023	487	0.05831	487	0.00176
488	0.13064	488	0.05814	488	0.00169
489	0.13094	489	0.05866	489	0.00168
490	0.13029	490	0.05948	490	0.00169
491	0.1308	491	0.05967	491	0.00171
492	0.13153	492	0.05986	492	0.00183
493	0.1323	493	0.05984	493	0.00182
494	0.13245	494	0.06071	494	0.00184
495	0.13293	495	0.06108	495	0.00203
496	0.1318	496	0.06087	496	0.00209
497	0.13188	497	0.06067	497	0.00214
498	0.1309	498	0.06045	498	0.00211
499	0.13087	499	0.06017	499	0.00211
500	0.13099	500	0.06008	500	0.00217
501	0.13148	501	0.05888	501	0.00223
502	0.13198	502	0.05916	502	0.00223
503	0.13398	503	0.05961	503	0.00222
504	0.13462	504	0.05966	504	0.00226
505	0.13572	505	0.05978	505	0.00231
506	0.13571	506	0.05976	506	0.00235
507	0.13608	507	0.06092	507	0.00242
508	0.13614	508	0.06194	508	0.0025
509	0.13543	509	0.06157	509	0.00244
510	0.13474	510	0.06169	510	0.00249
511	0.1347	511	0.0622	511	0.0025
512	0.13368	512	0.06275	512	0.00246
513	0.13355	513	0.06354	513	0.00238
514	0.13315	514	0.06305	514	0.00232
515	0.13276	515	0.06342	515	0.00227
516	0.13251	516	0.06422	516	0.00222
517	0.13178	517	0.06422	517	0.00219
518	0.13193	518	0.06435	518	0.00211
519	0.13195	519	0.06481	519	0.00211
520	0.13168	520	0.06496	520	0.00222
521	0.13103	521	0.06471	521	0.00224
522	0.13042	522	0.0644	522	0.00222
523	0.13034	523	0.06365	523	0.00227
524	0.13134	524	0.06323	524	0.0022
525	0.13062	525	0.0628	525	0.00224
526	0.13134	526	0.0624	526	0.00225
527	0.13113	527	0.06149	527	0.00213
528	0.13144	528	0.06135	528	0.00211
529	0.13206	529	0.06109	529	0.00208
530	0.13245	530	0.06166	530	0.00207
531	0.13213	531	0.06176	531	0.00206
532	0.13182	532	0.06185	532	0.00206
533	0.13153	533	0.06155	533	0.00212
534	0.13203	534	0.0619	534	0.00226
535	0.13199	535	0.06211	535	0.00231
536	0.13143	536	0.06249	536	0.00235
537	0.13187	537	0.06228	537	0.00242
538	0.13172	538	0.06247	538	0.0025
539	0.13218	539	0.06233	539	0.00243
540	0.13189	540	0.0624	540	0.00235
541	0.13197	541	0.06216	541	0.00229
542	0.13229	542	0.06204	542	0.00217
543	0.13318	543	0.06189	543	0.00206
544	0.13301	544	0.06158	544	0.00195
545	0.13352	545	0.06125	545	0.00191
546	0.1338	546	0.0616	546	0.00197
547	0.13355	547	0.06172	547	0.00194
548	0.13347	548	0.06205	548	0.00179
549	0.13261	549	0.06234	549	0.00185
550	0.1322	550	0.06237	550	0.00187
551	0.13271	551	0.06262	551	0.00186
552	0.13312	552	0.06257	552	0.00177
553	0.13353	553	0.0622	553	0.00189
554	0.13376	554	0.06157	554	0.00196
555	0.1345	555	0.06137	555	0.00208
556	0.13566	556	0.06133	556	0.0022
557	0.13596	557	0.06204	557	0.00223
558	0.13571	558	0.06209	558	0.00231
559	0.1357	559	0.06236	559	0.00239
560	0.13562	560	0.06298	560	0.00224
561	0.13538	561	0.06376	561	0.00228
562	0.13458	562	0.06425	562	0.00233
563	0.13421	563	0.06461	563	0.00221
564	0.13409	564	0.06418	564	0.0022
565	0.13369	565	0.0648	565	0.00218
566	0.134	566	0.06477	566	0.00221
567	0.13385	567	0.06546	567	0.00221
568	0.1345	568	0.06576	568	0.00218
569	0.13565	569	0.06565	569	0.00208
570	0.13638	570	0.06551	570	0.00219
571	0.13684	571	0.06542	571	0.00223
572	0.13809	572	0.06526	572	0.00223
573	0.13762	573	0.06603	573	0.00218
574	0.13833	574	0.06585	574	0.00227
575	0.13888	575	0.06567	575	0.00222
576	0.13874	576	0.06571	576	0.00228
577	0.13856	577	0.06592	577	0.00219
578	0.1392	578	0.06674	578	0.00223
579	0.13832	579	0.06715	579	0.00217
580	0.13792	580	0.06745	580	0.00221
581	0.13763	581	0.06751	581	0.00224
582	0.13718	582	0.06816	582	0.0022
583	0.13688	583	0.06866	583	0.00226
584	0.13637	584	0.06877	584	0.00216
585	0.13579	585	0.0683	585	0.00213
586	0.1357	586	0.06808	586	0.00218
587	0.13669	587	0.06797	587	0.00226
588	0.13706	588	0.06756	588	0.00216
589	0.1374	589	0.06723	589	0.00227
590	0.13683	590	0.06713	590	0.00229
591	0.13685	591	0.06759	591	0.00237
592	0.13706	592	0.0681	592	0.00237
593	0.13739	593	0.06863	593	0.00237
594	0.13735	594	0.06874	594	0.00225
595	0.13734	595	0.06897	595	0.00226
596	0.13754	596	0.06918	596	0.00221
597	0.1384	597	0.06918	597	0.00216
598	0.13955	598	0.06886	598	0.0022
599	0.14	599	0.06871	599	0.00231
600	0.14089	600	0.06871	600	0.00236
601	0.14155	601	0.06882	601	0.00242
602	0.14146	602	0.0694	602	0.00244
603	0.14101	603	0.06927	603	0.0024
604	0.14037	604	0.06997	604	0.00244
605	0.13992	605	0.07045	605	0.0025
606	0.13962	606	0.07092	606	0.00238
607	0.1384	607	0.07105	607	0.00239
608	0.13735	608	0.07136	608	0.00235
609	0.13699	609	0.07116	609	0.00244
610	0.13685	610	0.0714	610	0.00246
611	0.13715	611	0.07114	611	0.00243
612	0.13744	612	0.07095	612	0.00239
613	0.13705	613	0.07084	613	0.00248
614	0.13803	614	0.07015	614	0.00242
615	0.13819	615	0.06981	615	0.00247
616	0.13834	616	0.06951	616	0.00236
617	0.1387	617	0.06952	617	0.00244
618	0.13863	618	0.06974	618	0.00234
619	0.13844	619	0.06939	619	0.00227
620	0.13858	620	0.06929	620	0.00218
621	0.13791	621	0.07034	621	0.00222
622	0.13809	622	0.07055	622	0.00213
623	0.13803	623	0.07098	623	0.00216
624	0.13762	624	0.0712	624	0.0022
625	0.13745	625	0.071	625	0.00222
626	0.13756	626	0.07061	626	0.00215
627	0.13771	627	0.07051	627	0.0022
628	0.13847	628	0.06977	628	0.00207
629	0.13829	629	0.06963	629	0.00215
630	0.13865	630	0.06975	630	0.00222
631	0.13941	631	0.06971	631	0.0021
632	0.14009	632	0.06997	632	0.00216
633	0.14008	633	0.07109	633	0.00228
634	0.13978	634	0.07108	634	0.00245
635	0.13918	635	0.07176	635	0.00269
636	0.13995	636	0.07226	636	0.00273
637	0.13987	637	0.072	637	0.00267
638	0.13965	638	0.07231	638	0.00278
639	0.13887	639	0.07245	639	0.00275
640	0.13917	640	0.07259	640	0.00272
641	0.13898	641	0.07329	641	0.0026
642	0.13906	642	0.07347	642	0.00253
643	0.13836	643	0.0738	643	0.00244
644	0.13793	644	0.07453	644	0.00248
645	0.13894	645	0.07456	645	0.00241
646	0.13974	646	0.07468	646	0.0024
647	0.13946	647	0.07433	647	0.00238
648	0.14028	648	0.07375	648	0.0023
649	0.13949	649	0.07409	649	0.00232
650	0.13907	650	0.07418	650	0.00229
651	0.14006	651	0.07388	651	0.00226
652	0.13996	652	0.0743	652	0.00225
653	0.13967	653	0.0743	653	0.00232
654	0.13923	654	0.07435	654	0.00238
655	0.13909	655	0.07505	655	0.00241
656	0.14004	656	0.07466	656	0.00234
657	0.14059	657	0.07404	657	0.00243
658	0.14005	658	0.07379	658	0.0025
659	0.13944	659	0.07382	659	0.00263
660	0.13929	660	0.07364	660	0.00265
661	0.13961	661	0.07434	661	0.00267
662	0.13976	662	0.07451	662	0.00268
663	0.1393	663	0.07502	663	0.00261
664	0.13951	664	0.07553	664	0.00266
665	0.14042	665	0.07621	665	0.00263
666	0.14005	666	0.07619	666	0.00254
667	0.14033	667	0.07659	667	0.00256
668	0.14064	668	0.07617	668	0.00257
669	0.14044	669	0.07621	669	0.00267
670	0.14102	670	0.07582	670	0.00274
671	0.14117	671	0.0762	671	0.0027
672	0.14073	672	0.07612	672	0.00274
673	0.14162	673	0.07669	673	0.00287
674	0.14243	674	0.07718	674	0.00294
675	0.14227	675	0.07723	675	0.00296
676	0.14291	676	0.07705	676	0.00296
677	0.14323	677	0.0776	677	0.00304
678	0.14318	678	0.07808	678	0.00306
679	0.14379	679	0.07896	679	0.00301
680	0.14379	680	0.07865	680	0.00297
681	0.14295	681	0.07869	681	0.00283
682	0.14314	682	0.07932	682	0.0029
683	0.1436	683	0.0799	683	0.00279
684	0.14357	684	0.07924	684	0.00273
685	0.14392	685	0.07849	685	0.00272
686	0.14344	686	0.07777	686	0.00274
687	0.1437	687	0.07817	687	0.00269
688	0.14394	688	0.07813	688	0.00275
689	0.14439	689	0.07784	689	0.00278
690	0.14381	690	0.07794	690	0.00286
691	0.14386	691	0.079	691	0.00293
692	0.14446	692	0.07935	692	0.00309
693	0.14504	693	0.07923	693	0.00316
694	0.14473	694	0.0793	694	0.0032
695	0.14453	695	0.07917	695	0.00316
696	0.1443	696	0.07991	696	0.00319
697	0.14443	697	0.07962	697	0.00308
698	0.14507	698	0.07924	698	0.00324
699	0.14477	699	0.07894	699	0.00321
700	0.14387	700	0.07999	700	0.00319
701	0.14402	701	0.0799	701	0.00324
702	0.14423	702	0.08019	702	0.00343
703	0.14541	703	0.07963	703	0.00336
704	0.1459	704	0.08004	704	0.00345
705	0.14609	705	0.08082	705	0.00334
706	0.14725	706	0.08075	706	0.0033
707	0.14769	707	0.08018	707	0.00338
708	0.14769	708	0.08006	708	0.00333
709	0.14779	709	0.08001	709	0.00321
710	0.14678	710	0.07984	710	0.00333
711	0.14655	711	0.07995	711	0.00332
712	0.14684	712	0.07929	712	0.00328
713	0.14554	713	0.07952	713	0.00325
714	0.14667	714	0.07929	714	0.0032
715	0.14643	715	0.0792	715	0.00335
716	0.1476	716	0.07924	716	0.00329
717	0.1491	717	0.07951	717	0.00323
718	0.1497	718	0.07908	718	0.00341
719	0.14969	719	0.07937	719	0.00349
720	0.15096	720	0.07914	720	0.00353
721	0.15094	721	0.07899	721	0.00356
722	0.15178	722	0.07873	722	0.00345
723	0.15189	723	0.07877	723	0.0035
724	0.15117	724	0.07882	724	0.00348
725	0.15173	725	0.07955	725	0.00335
726	0.15121	726	0.07947	726	0.00333
727	0.1507	727	0.07953	727	0.00337
728	0.15002	728	0.07976	728	0.00336
729	0.14996	729	0.08048	729	0.00342
730	0.14909	730	0.08064	730	0.00349
731	0.14867	731	0.08102	731	0.00346
732	0.14778	732	0.08031	732	0.00348
733	0.14811	733	0.08029	733	0.00352
734	0.14771	734	0.08105	734	0.00359
735	0.14766	735	0.08103	735	0.00365
736	0.14714	736	0.08141	736	0.00363
737	0.14726	737	0.0815	737	0.00359
738	0.14763	738	0.08176	738	0.00371
739	0.14801	739	0.0822	739	0.0038
740	0.14738	740	0.08205	740	0.00378
741	0.14712	741	0.08152	741	0.00371
742	0.14774	742	0.08156	742	0.00377
743	0.14746	743	0.08162	743	0.00388
744	0.14753	744	0.08178	744	0.00381
745	0.14715	745	0.08152	745	0.0038
746	0.14574	746	0.08173	746	0.00381
747	0.14556	747	0.08258	747	0.00385
748	0.14567	748	0.08322	748	0.00387
749	0.14471	749	0.0836	749	0.00386
750	0.14492	750	0.0835	750	0.00372
751	0.14531	751	0.08362	751	0.00383
752	0.14472	752	0.084	752	0.00374
753	0.14544	753	0.08413	753	0.00372
754	0.14598	754	0.08433	754	0.00355
755	0.14592	755	0.08451	755	0.00358
756	0.14668	756	0.08488	756	0.00343
757	0.14749	757	0.0846	757	0.00351
758	0.14707	758	0.08465	758	0.00365
759	0.1478	759	0.08495	759	0.0038
760	0.14817	760	0.08549	760	0.00383
761	0.14754	761	0.08529	761	0.00393
762	0.14733	762	0.08497	762	0.00389
763	0.14713	763	0.08536	763	0.00401
764	0.14716	764	0.08591	764	0.00401
765	0.14786	765	0.08624	765	0.00396
766	0.14761	766	0.08639	766	0.00381
767	0.14717	767	0.08661	767	0.00393
768	0.14708	768	0.08681	768	0.00408
769	0.14747	769	0.08735	769	0.00415
770	0.14728	770	0.087	770	0.0042
771	0.14627	771	0.08687	771	0.00415
772	0.14572	772	0.08676	772	0.00406
773	0.14551	773	0.08653	773	0.00422
774	0.14539	774	0.086	774	0.00416
775	0.14514	775	0.08596	775	0.00397
776	0.14444	776	0.08675	776	0.00392
777	0.14315	777	0.08719	777	0.00384
778	0.14271	778	0.08784	778	0.00386
779	0.14145	779	0.08807	779	0.00405
780	0.14016	780	0.08831	780	0.00404
781	0.14021	781	0.08886	781	0.00398
782	0.1401	782	0.08912	782	0.00402
783	0.14025	783	0.08911	783	0.00408
784	0.1409	784	0.08894	784	0.00413
785	0.14077	785	0.08914	785	0.00411
786	0.14166	786	0.08937	786	0.00395
787	0.14274	787	0.08984	787	0.00392
788	0.14309	788	0.09013	788	0.00391
789	0.14397	789	0.09041	789	0.00391
790	0.1435	790	0.09005	790	0.00397
791	0.14319	791	0.09075	791	0.00392
792	0.1432	792	0.09058	792	0.00395
793	0.14342	793	0.09112	793	0.00391
794	0.14393	794	0.09039	794	0.00383
795	0.14431	795	0.09014	795	0.0038
796	0.14382	796	0.0904	796	0.00401
797	0.14405	797	0.09013	797	0.00394
798	0.14465	798	0.09046	798	0.004
799	0.14506	799	0.08981	799	0.00403
800	0.14476	800	0.08952	800	0.00424
801	0.14405	801	0.09065	801	0.00435
802	0.14322	802	0.0913	802	0.00444
803	0.14326	803	0.09207	803	0.00439
804	0.14319	804	0.09282	804	0.0044
805	0.14285	805	0.09306	805	0.00444
806	0.14289	806	0.09393	806	0.00446
807	0.14312	807	0.09404	807	0.00443
808	0.14389	808	0.09396	808	0.00435
809	0.14323	809	0.09344	809	0.00432
810	0.1428	810	0.09284	810	0.0043
811	0.14272	811	0.09263	811	0.00445
812	0.14311	812	0.09175	812	0.00431
813	0.14357	813	0.0921	813	0.00437
814	0.14288	814	0.0916	814	0.00425
815	0.14202	815	0.09104	815	0.00425
816	0.14239	816	0.091	816	0.00421
817	0.14227	817	0.091	817	0.0042
818	0.14214	818	0.09101	818	0.00402
819	0.14178	819	0.09073	819	0.00406
820	0.14045	820	0.0903	820	0.00405
821	0.14033	821	0.0909	821	0.00414
822	0.13996	822	0.0914	822	0.0041
823	0.14027	823	0.09159	823	0.00403
824	0.1408	824	0.0912	824	0.00398
825	0.14152	825	0.0916	825	0.00398
826	0.14068	826	0.09237	826	0.00412
827	0.14146	827	0.09239	827	0.00408
828	0.14117	828	0.09195	828	0.00399
829	0.14136	829	0.09212	829	0.00409
830	0.14108	830	0.09257	830	0.00412
831	0.14066	831	0.09269	831	0.00406
832	0.14023	832	0.09263	832	0.00422
833	0.14165	833	0.09308	833	0.00416
834	0.14192	834	0.09296	834	0.00405
835	0.14263	835	0.09331	835	0.00405
836	0.14359	836	0.09319	836	0.00403
837	0.14454	837	0.0935	837	0.00409
838	0.14547	838	0.09402	838	0.00416
839	0.14595	839	0.09328	839	0.00396
840	0.14586	840	0.09312	840	0.00393
841	0.14552	841	0.09341	841	0.00391
842	0.14578	842	0.09337	842	0.0039
843	0.14472	843	0.09303	843	0.00387
844	0.14463	844	0.09231	844	0.00386
845	0.1438	845	0.09156	845	0.00386
846	0.14373	846	0.09172	846	0.00405
847	0.14324	847	0.09115	847	0.00399
848	0.14433	848	0.09072	848	0.00407
849	0.14433	849	0.09077	849	0.00411
850	0.14523	850	0.09106	850	0.00412
851	0.14456	851	0.09111	851	0.00412
852	0.14481	852	0.09143	852	0.0041
853	0.14443	853	0.09191	853	0.00391
854	0.14522	854	0.0921	854	0.00397
855	0.1447	855	0.09211	855	0.004
856	0.14421	856	0.09259	856	0.00403
857	0.14402	857	0.09256	857	0.00403
858	0.14425	858	0.09194	858	0.00407
859	0.14414	859	0.09168	859	0.00412
860	0.14443	860	0.09185	860	0.00411
861	0.14419	861	0.09248	861	0.00403
862	0.14463	862	0.09203	862	0.00382
863	0.14544	863	0.09114	863	0.00382
864	0.1453	864	0.09051	864	0.00383
865	0.14535	865	0.09115	865	0.00385
866	0.14589	866	0.09105	866	0.00388
867	0.14627	867	0.09107	867	0.00402
868	0.14597	868	0.09041	868	0.00426
869	0.14491	869	0.09083	869	0.00446
870	0.14416	870	0.09111	870	0.0045
871	0.14431	871	0.09165	871	0.00459
872	0.14424	872	0.0916	872	0.00452
873	0.14403	873	0.09211	873	0.00443
874	0.14395	874	0.09196	874	0.00433
875	0.14394	875	0.09228	875	0.00427
876	0.14372	876	0.09207	876	0.00435
877	0.1438	877	0.09271	877	0.00429
878	0.14281	878	0.0935	878	0.00431
879	0.14181	879	0.09375	879	0.00441
880	0.14135	880	0.09357	880	0.00432
881	0.14137	881	0.09451	881	0.00436
882	0.14121	882	0.09432	882	0.00445
883	0.14216	883	0.09509	883	0.0043
884	0.14211	884	0.09512	884	0.00442
885	0.14281	885	0.09409	885	0.00443
886	0.14311	886	0.09413	886	0.00451
887	0.14351	887	0.09391	887	0.00456
888	0.14276	888	0.09279	888	0.00462
889	0.1419	889	0.09275	889	0.00447
890	0.14126	890	0.09231	890	0.00456
891	0.14147	891	0.09172	891	0.00451
892	0.14222	892	0.0923	892	0.00463
893	0.14289	893	0.09213	893	0.00454
894	0.14288	894	0.09278	894	0.00476
895	0.14331	895	0.09304	895	0.00493
896	0.14455	896	0.09329	896	0.0049
897	0.14532	897	0.09355	897	0.00505
898	0.14597	898	0.09379	898	0.00511
899	0.1449	899	0.09376	899	0.00501
900	0.14451	900	0.09417	900	0.0051
901	0.14521	901	0.09484	901	0.00509
902	0.14557	902	0.09541	902	0.00509
903	0.14597	903	0.09577	903	0.00532
904	0.14671	904	0.09629	904	0.00534
905	0.14712	905	0.09685	905	0.00531
906	0.14848	906	0.09735	906	0.00532
907	0.14901	907	0.09749	907	0.00527
908	0.14873	908	0.0966	908	0.00522
909	0.14877	909	0.0967	909	0.00509
910	0.14839	910	0.09669	910	0.00487
911	0.1473	911	0.09644	911	0.00468
912	0.14603	912	0.0964	912	0.00477
913	0.14479	913	0.09628	913	0.00484
914	0.14452	914	0.09582	914	0.00488
915	0.14422	915	0.09658	915	0.00494
916	0.14373	916	0.09671	916	0.00497
917	0.14335	917	0.09625	917	0.00514
918	0.14318	918	0.09661	918	0.00531
919	0.14342	919	0.09674	919	0.00528
920	0.1445	920	0.09625	920	0.00528
921	0.14539	921	0.09628	921	0.00528
922	0.14613	922	0.09642	922	0.00524
923	0.14623	923	0.09656	923	0.00527
924	0.14652	924	0.09688	924	0.00546
925	0.14779	925	0.0969	925	0.00552
926	0.14745	926	0.09673	926	0.00562
927	0.14726	927	0.09704	927	0.00566
928	0.14746	928	0.09755	928	0.00565
929	0.14757	929	0.09718	929	0.00569
930	0.1479	930	0.09693	930	0.0057
931	0.14784	931	0.09653	931	0.00549
932	0.14753	932	0.09567	932	0.00536
933	0.14818	933	0.09643	933	0.00515
934	0.14768	934	0.09686	934	0.00494
935	0.14764	935	0.09712	935	0.00488
936	0.14758	936	0.09683	936	0.0047
937	0.14814	937	0.09696	937	0.00463
938	0.14838	938	0.09705	938	0.00444
939	0.14842	939	0.09736	939	0.00433
940	0.14851	940	0.09637	940	0.00437
941	0.14913	941	0.0965	941	0.00455
942	0.14861	942	0.09606	942	0.00459
943	0.14813	943	0.09625	943	0.00478
944	0.14807	944	0.09528	944	0.00475
945	0.14822	945	0.0955	945	0.00507
946	0.14802	946	0.09634	946	0.00529
947	0.14826	947	0.09655	947	0.00529
948	0.14847	948	0.09632	948	0.00516
949	0.14863	949	0.09662	949	0.00527
950	0.14921	950	0.0974	950	0.00529
951	0.14842	951	0.09822	951	0.0053
952	0.14896	952	0.09905	952	0.00522
953	0.14916	953	0.09938	953	0.00512
954	0.14914	954	0.09991	954	0.00529
955	0.14846	955	0.10075	955	0.00534
956	0.14916	956	0.10127	956	0.0054
957	0.14886	957	0.10118	957	0.00548
958	0.14956	958	0.10073	958	0.00564
959	0.14955	959	0.1005	959	0.00569
960	0.14879	960	0.10029	960	0.00574
961	0.1479	961	0.09978	961	0.00559
962	0.14845	962	0.09905	962	0.00569
963	0.14691	963	0.09857	963	0.00567
964	0.14637	964	0.09855	964	0.00557
965	0.14629	965	0.09935	965	0.00544
966	0.14597	966	0.10006	966	0.0054
967	0.14632	967	0.09967	967	0.00551
968	0.14774	968	0.10004	968	0.0056
969	0.14779	969	0.09983	969	0.00551
970	0.14839	970	0.09942	970	0.00545
971	0.14904	971	0.09968	971	0.00546
972	0.14912	972	0.09982	972	0.00559
973	0.14953	973	0.099	973	0.00551
974	0.15	974	0.09947	974	0.00539
975	0.1497	975	0.09963	975	0.00532
976	0.15016	976	0.10023	976	0.00524
977	0.15077	977	0.10076	977	0.00524
978	0.15114	978	0.09992	978	0.00519
979	0.15175	979	0.0992	979	0.00505
980	0.15137	980	0.09951	980	0.00515
981	0.15148	981	0.0983	981	0.00524
982	0.15202	982	0.09753	982	0.00528
983	0.15134	983	0.09677	983	0.00539
984	0.15146	984	0.0967	984	0.00532
985	0.15127	985	0.09693	985	0.00528
986	0.15088	986	0.09734	986	0.00538
987	0.15075	987	0.09722	987	0.00539
988	0.1509	988	0.09818	988	0.00549
989	0.15103	989	0.09877	989	0.00542
990	0.15166	990	0.09886	990	0.00536
991	0.1512	991	0.09866	991	0.0054
992	0.15124	992	0.09935	992	0.00552
993	0.15108	993	0.09951	993	0.00552
994	0.15172	994	0.0992	994	0.00542
995	0.1519	995	0.09918	995	0.00529
996	0.15161	996	0.0995	996	0.00548
997	0.1519	997	0.10064	997	0.00546
998	0.15283	998	0.10151	998	0.00555
999	0.15271	999	0.10114	999	0.00555
1000	0.15214	1000	0.10079	1000	0.00551
1001	0.1523	1001	0.10148	1001	0.00553
1002	0.15161	1002	0.10134	1002	0.00549
1003	0.15145	1003	0.10095	1003	0.00531
1004	0.15094	1004	0.10064	1004	0.00539
1005	0.15043	1005	0.09992	1005	0.00523
1006	0.15083	1006	0.09975	1006	0.00528
1007	0.15099	1007	0.09988	1007	0.00516
1008	0.15048	1008	0.09913	1008	0.00512
1009	0.15082	1009	0.09976	1009	0.00501
1010	0.15106	1010	0.10041	1010	0.0051
1011	0.15201	1011	0.10032	1011	0.00511
1012	0.15201	1012	0.10097	1012	0.00528
1013	0.1518	1013	0.10166	1013	0.00527
1014	0.15188	1014	0.10277	1014	0.0054
1015	0.15209	1015	0.10369	1015	0.00542
1016	0.15229	1016	0.10462	1016	0.00558
1017	0.15217	1017	0.10457	1017	0.00565
1018	0.1512	1018	0.1053	1018	0.0056
1019	0.15077	1019	0.10574	1019	0.00552
1020	0.1505	1020	0.10555	1020	0.00539
1021	0.15099	1021	0.10522	1021	0.00549
1022	0.15059	1022	0.10523	1022	0.00555
1023	0.15053	1023	0.10413	1023	0.00554
1024	0.15061	1024	0.10403	1024	0.00547
1025	0.15131	1025	0.10363	1025	0.00556
1026	0.1524	1026	0.10311	1026	0.0056
1027	0.15265	1027	0.10313	1027	0.00576
1028	0.15332	1028	0.10321	1028	0.00572
1029	0.15425	1029	0.10367	1029	0.00565
1030	0.15509	1030	0.10425	1030	0.00553
1031	0.15484	1031	0.10418	1031	0.00537
1032	0.15485	1032	0.10369	1032	0.00534
1033	0.15472	1033	0.10376	1033	0.00526
1034	0.15466	1034	0.10396	1034	0.0051
1035	0.15409	1035	0.10409	1035	0.00512
1036	0.15344	1036	0.10384	1036	0.00518
1037	0.15228	1037	0.10349	1037	0.00521
1038	0.15228	1038	0.10419	1038	0.00542
1039	0.15207	1039	0.10525	1039	0.00532
1040	0.15101	1040	0.106	1040	0.00515
1041	0.15089	1041	0.1061	1041	0.00521
1042	0.14974	1042	0.10593	1042	0.0051
1043	0.14959	1043	0.10603	1043	0.00498
1044	0.14933	1044	0.10672	1044	0.00495
1045	0.14983	1045	0.10596	1045	0.00476
1046	0.14995	1046	0.10503	1046	0.00471
1047	0.15044	1047	0.10473	1047	0.00474
1048	0.15113	1048	0.10555	1048	0.00471
1049	0.15197	1049	0.1056	1049	0.00487
1050	0.15217	1050	0.10579	1050	0.00494
1051	0.1529	1051	0.10512	1051	0.00506
1052	0.15288	1052	0.10638	1052	0.00518
1053	0.15286	1053	0.10683	1053	0.00531
1054	0.1519	1054	0.10705	1054	0.00544
1055	0.15122	1055	0.10669	1055	0.00541
1056	0.15198	1056	0.10651	1056	0.00516
1057	0.15232	1057	0.10609	1057	0.005
1058	0.15254	1058	0.10706	1058	0.0048
1059	0.15197	1059	0.10694	1059	0.00476
1060	0.15188	1060	0.1074	1060	0.00462
1061	0.15363	1061	0.10721	1061	0.00465
1062	0.15403	1062	0.10734	1062	0.00476
1063	0.15355	1063	0.10765	1063	0.00491
1064	0.15328	1064	0.10823	1064	0.00508
1065	0.15422	1065	0.10853	1065	0.00507
1066	0.15483	1066	0.10819	1066	0.00497
1067	0.15464	1067	0.10907	1067	0.00496
1068	0.15381	1068	0.10999	1068	0.00494
1069	0.15393	1069	0.10959	1069	0.00478
1070	0.15428	1070	0.10945	1070	0.00463
1071	0.15508	1071	0.10944	1071	0.00455
1072	0.15454	1072	0.10864	1072	0.00456
1073	0.15511	1073	0.10902	1073	0.00458
1074	0.15493	1074	0.10818	1074	0.00454
1075	0.15515	1075	0.10735	1075	0.00458
1076	0.15486	1076	0.10755	1076	0.00468
1077	0.15461	1077	0.10781	1077	0.00471
1078	0.15369	1078	0.10824	1078	0.00479
1079	0.15358	1079	0.10906	1079	0.00482
1080	0.15218	1080	0.10954	1080	0.0049
1081	0.15298	1081	0.10977	1081	0.00503
1082	0.15268	1082	0.11028	1082	0.00492
1083	0.15246	1083	0.11078	1083	0.00487
1084	0.15149	1084	0.11105	1084	0.00479
1085	0.15061	1085	0.11097	1085	0.00482
1086	0.14881	1086	0.11091	1086	0.00487
1087	0.14933	1087	0.11017	1087	0.00492
1088	0.14809	1088	0.10966	1088	0.00509
1089	0.14842	1089	0.10978	1089	0.0052
1090	0.1489	1090	0.10916	1090	0.00513
1091	0.15016	1091	0.10924	1091	0.00519
1092	0.15126	1092	0.10865	1092	0.00512
1093	0.15202	1093	0.10828	1093	0.00516
1094	0.15195	1094	0.10906	1094	0.00503
1095	0.15236	1095	0.10941	1095	0.00473
1096	0.15234	1096	0.1094	1096	0.00462
1097	0.15165	1097	0.11004	1097	0.00464
1098	0.15164	1098	0.10993	1098	0.00472
1099	0.15152	1099	0.11073	1099	0.0047
1100	0.15139	1100	0.11049	1100	0.00458
1101	0.15051	1101	0.10937	1101	0.00461
1102	0.14997	1102	0.10918	1102	0.00464
1103	0.14994	1103	0.10887	1103	0.00461
1104	0.14972	1104	0.10829	1104	0.00463
1105	0.14869	1105	0.10842	1105	0.00455
1106	0.14739	1106	0.10715	1106	0.00441
1107	0.14726	1107	0.10724	1107	0.00454
1108	0.14696	1108	0.10772	1108	0.00451
1109	0.14711	1109	0.10798	1109	0.00446
1110	0.14616	1110	0.10754	1110	0.0045
1111	0.14645	1111	0.1085	1111	0.00449
1112	0.14711	1112	0.10854	1112	0.00447
1113	0.14742	1113	0.10911	1113	0.00461
1114	0.14684	1114	0.10922	1114	0.00452
1115	0.14774	1115	0.10928	1115	0.00455
1116	0.14767	1116	0.10946	1116	0.00466
1117	0.14769	1117	0.1102	1117	0.00464
1118	0.14704	1118	0.10924	1118	0.0047
1119	0.14652	1119	0.10916	1119	0.00473
1120	0.14682	1120	0.10979	1120	0.00486
1121	0.14709	1121	0.10994	1121	0.00499
1122	0.14651	1122	0.11027	1122	0.00516
1123	0.14652	1123	0.11027	1123	0.00536
1124	0.14636	1124	0.11062	1124	0.00544
1125	0.14664	1125	0.11097	1125	0.00551
1126	0.14702	1126	0.11118	1126	0.00556
1127	0.1469	1127	0.11085	1127	0.00549
1128	0.14706	1128	0.11054	1128	0.00539
1129	0.14669	1129	0.11051	1129	0.00522
1130	0.14636	1130	0.10999	1130	0.00499
1131	0.14692	1131	0.10843	1131	0.00497
1132	0.14656	1132	0.10837	1132	0.00495
1133	0.14571	1133	0.10749	1133	0.00493
1134	0.14513	1134	0.1066	1134	0.00484
1135	0.14478	1135	0.10687	1135	0.00505
1136	0.14506	1136	0.10602	1136	0.00508
1137	0.14524	1137	0.10601	1137	0.00512
1138	0.14408	1138	0.10669	1138	0.00512
1139	0.14427	1139	0.10626	1139	0.00511
1140	0.14421	1140	0.10651	1140	0.00525
1141	0.14526	1141	0.10649	1141	0.00556
1142	0.14529	1142	0.1059	1142	0.0055
1143	0.14435	1143	0.1059	1143	0.00556
1144	0.14369	1144	0.10594	1144	0.00569
1145	0.14462	1145	0.1069	1145	0.00568
1146	0.14447	1146	0.10721	1146	0.00577
1147	0.14447	1147	0.10742	1147	0.00552
1148	0.14363	1148	0.10794	1148	0.00529
1149	0.14354	1149	0.10846	1149	0.00518
1150	0.14407	1150	0.10906	1150	0.00505
1151	0.14423	1151	0.10959	1151	0.00484
1152	0.14396	1152	0.10914	1152	0.00488
1153	0.14362	1153	0.10971	1153	0.00482
1154	0.14344	1154	0.10987	1154	0.00497
1155	0.14429	1155	0.1107	1155	0.00492
1156	0.14434	1156	0.11057	1156	0.00491
1157	0.14526	1157	0.11067	1157	0.00507
1158	0.14595	1158	0.11012	1158	0.00531
1159	0.14656	1159	0.10949	1159	0.00533
1160	0.14625	1160	0.10875	1160	0.00539
1161	0.14585	1161	0.1087	1161	0.00552
1162	0.1455	1162	0.10849	1162	0.00559
1163	0.14629	1163	0.10878	1163	0.0057
1164	0.14557	1164	0.10898	1164	0.00561
1165	0.14475	1165	0.10904	1165	0.00554
1166	0.14441	1166	0.10954	1166	0.00556
1167	0.14494	1167	0.11015	1167	0.00552
1168	0.14611	1168	0.11063	1168	0.00541
1169	0.14656	1169	0.11078	1169	0.00556
1170	0.1459	1170	0.11066	1170	0.00566
1171	0.14568	1171	0.11016	1171	0.00569
1172	0.14608	1172	0.11048	1172	0.00561
1173	0.1453	1173	0.11065	1173	0.00559
1174	0.14565	1174	0.10984	1174	0.00543
1175	0.14461	1175	0.10991	1175	0.00536
1176	0.1434	1176	0.10975	1176	0.00525
1177	0.14267	1177	0.10996	1177	0.00512
1178	0.14164	1178	0.1107	1178	0.00509
1179	0.14116	1179	0.11113	1179	0.00512
1180	0.14144	1180	0.11155	1180	0.00507
1181	0.14084	1181	0.11302	1181	0.00513
1182	0.14101	1182	0.11343	1182	0.00523
1183	0.14121	1183	0.11394	1183	0.00527
1184	0.14184	1184	0.11364	1184	0.00523
1185	0.1427	1185	0.11346	1185	0.0054
1186	0.14306	1186	0.11363	1186	0.00551
1187	0.14253	1187	0.11373	1187	0.00563
1188	0.14243	1188	0.11305	1188	0.00565
1189	0.14203	1189	0.1128	1189	0.00555
1190	0.14221	1190	0.11229	1190	0.00556
1191	0.14201	1191	0.11289	1191	0.00549
1192	0.14192	1192	0.11297	1192	0.00535
1193	0.14218	1193	0.11333	1193	0.00521
1194	0.14235	1194	0.11164	1194	0.00513
1195	0.14196	1195	0.11178	1195	0.00503
1196	0.14274	1196	0.11134	1196	0.00493
1197	0.14248	1197	0.1109	1197	0.00479
1198	0.14286	1198	0.11082	1198	0.00487
1199	0.14323	1199	0.11088	1199	0.00478
1200	0.1433	1200	0.11059	1200	0.00476
1201	0.14444	1201	0.11255	1201	0.00461
1202	0.14528	1202	0.11182	1202	0.00469
1203	0.14585	1203	0.11225	1203	0.00472
1204	0.14671	1204	0.11308	1204	0.00472
1205	0.14679	1205	0.11332	1205	0.00459
1206	0.14646	1206	0.11342	1206	0.00461
1207	0.14607	1207	0.1141	1207	0.00466
1208	0.14512	1208	0.11331	1208	0.00469
1209	0.14512	1209	0.11466	1209	0.00478
1210	0.14462	1210	0.11526	1210	0.00487
1211	0.14432	1211	0.11539	1211	0.00494
1212	0.14428	1212	0.11596	1212	0.00497
1213	0.14469	1213	0.11636	1213	0.00512
1214	0.14427	1214	0.11594	1214	0.00519
1215	0.1447	1215	0.1166	1215	0.00531
1216	0.14485	1216	0.11642	1216	0.00531
1217	0.14526	1217	0.11699	1217	0.00524
1218	0.14514	1218	0.11661	1218	0.00508
1219	0.14452	1219	0.11653	1219	0.0052
1220	0.14557	1220	0.11733	1220	0.00509
1221	0.14694	1221	0.11671	1221	0.00498
1222	0.14738	1222	0.1172	1222	0.00492
1223	0.14773	1223	0.11665	1223	0.00493
1224	0.14713	1224	0.1165	1224	0.00494
1225	0.14748	1225	0.11727	1225	0.00493
1226	0.14726	1226	0.11732	1226	0.00498
1227	0.14694	1227	0.1172	1227	0.00496
1228	0.14606	1228	0.11806	1228	0.00507
1229	0.14493	1229	0.11817	1229	0.00502
1230	0.14426	1230	0.11921	1230	0.00476
1231	0.14434	1231	0.11951	1231	0.00482
1232	0.14394	1232	0.11978	1232	0.00491
1233	0.14439	1233	0.12021	1233	0.00482
1234	0.14392	1234	0.11908	1234	0.00495
1235	0.14461	1235	0.11899	1235	0.00479
1236	0.14461	1236	0.11967	1236	0.0048
1237	0.14556	1237	0.11977	1237	0.00504
1238	0.14536	1238	0.11858	1238	0.00494
1239	0.14642	1239	0.11898	1239	0.00495
1240	0.14661	1240	0.11881	1240	0.0049
1241	0.1468	1241	0.11997	1241	0.0047
1242	0.14637	1242	0.12039	1242	0.00467
1243	0.14761	1243	0.12021	1243	0.00463
1244	0.14761	1244	0.11947	1244	0.00434
1245	0.148	1245	0.12049	1245	0.00446
1246	0.14729	1246	0.11979	1246	0.00442
1247	0.14827	1247	0.11983	1247	0.00442
1248	0.14789	1248	0.12035	1248	0.00442
1249	0.14764	1249	0.12098	1249	0.00448
1250	0.14714	1250	0.12121	1250	0.00447
1251	0.14676	1251	0.12211	1251	0.00459
1252	0.14666	1252	0.12225	1252	0.0045
1253	0.14646	1253	0.12361	1253	0.0045
1254	0.1457	1254	0.12407	1254	0.00442
1255	0.14543	1255	0.12479	1255	0.00445
1256	0.14542	1256	0.12498	1256	0.00435
1257	0.14548	1257	0.12409	1257	0.00436
1258	0.14569	1258	0.1241	1258	0.00439
1259	0.14611	1259	0.12391	1259	0.00444
1260	0.14679	1260	0.12358	1260	0.00428
1261	0.14661	1261	0.12406	1261	0.00437
1262	0.14729	1262	0.12222	1262	0.00451
1263	0.14798	1263	0.12118	1263	0.00453
1264	0.14842	1264	0.12134	1264	0.00443
1265	0.14926	1265	0.1214	1265	0.00452
1266	0.14914	1266	0.12136	1266	0.00459
1267	0.14923	1267	0.12201	1267	0.00476
1268	0.14942	1268	0.12172	1268	0.00486
1269	0.1493	1269	0.12276	1269	0.00479
1270	0.14926	1270	0.12286	1270	0.00497
1271	0.14902	1271	0.12337	1271	0.00526
1272	0.14857	1272	0.12377	1272	0.00523
1273	0.14849	1273	0.12415	1273	0.00524
1274	0.14767	1274	0.12344	1274	0.00534
1275	0.14729	1275	0.12345	1275	0.00527
1276	0.14784	1276	0.12288	1276	0.00537
1277	0.14707	1277	0.12397	1277	0.00531
1278	0.14685	1278	0.1246	1278	0.00525
1279	0.14618	1279	0.12385	1279	0.00525
1280	0.1461	1280	0.1233	1280	0.00512
1281	0.14544	1281	0.12301	1281	0.00509
1282	0.14672	1282	0.12203	1282	0.00514
1283	0.14679	1283	0.12216	1283	0.00501
1284	0.14744	1284	0.12163	1284	0.00515
1285	0.14802	1285	0.11992	1285	0.00502
1286	0.14805	1286	0.12094	1286	0.0051
1287	0.14777	1287	0.12114	1287	0.00517
1288	0.14917	1288	0.12055	1288	0.00521
1289	0.14928	1289	0.12164	1289	0.0053
1290	0.14921	1290	0.12188	1290	0.0055
1291	0.14958	1291	0.12238	1291	0.00558
1292	0.1494	1292	0.12372	1292	0.00575
1293	0.14992	1293	0.12334	1293	0.00588
1294	0.15123	1294	0.12378	1294	0.00602
1295	0.15054	1295	0.12496	1295	0.00597
1296	0.15023	1296	0.12465	1296	0.00591
1297	0.14912	1297	0.12451	1297	0.00574
1298	0.1487	1298	0.12447	1298	0.00557
1299	0.14879	1299	0.12388	1299	0.00564
1300	0.14756	1300	0.1239	1300	0.00538
1301	0.14644	1301	0.12445	1301	0.00522
1302	0.14631	1302	0.1243	1302	0.0053
1303	0.14552	1303	0.12441	1303	0.00533
1304	0.14585	1304	0.12464	1304	0.00541
1305	0.14622	1305	0.12415	1305	0.00535
1306	0.14615	1306	0.12423	1306	0.0052
1307	0.14662	1307	0.12327	1307	0.00526
1308	0.14658	1308	0.12248	1308	0.00532
1309	0.14676	1309	0.12161	1309	0.00519
1310	0.14771	1310	0.12096	1310	0.0051
1311	0.14836	1311	0.12043	1311	0.00506
1312	0.14895	1312	0.11961	1312	0.00514
1313	0.14919	1313	0.11926	1313	0.00524
1314	0.14981	1314	0.12067	1314	0.00526
1315	0.15103	1315	0.12085	1315	0.00523
1316	0.15184	1316	0.12089	1316	0.00529
1317	0.15098	1317	0.1216	1317	0.00523
1318	0.15142	1318	0.12181	1318	0.00523
1319	0.15043	1319	0.12259	1319	0.0052
1320	0.14959	1320	0.12266	1320	0.0052
1321	0.14935	1321	0.12163	1321	0.00527
1322	0.14875	1322	0.12104	1322	0.00538
1323	0.14803	1323	0.1215	1323	0.00545
1324	0.1493	1324	0.12158	1324	0.00558
1325	0.14903	1325	0.12167	1325	0.0057
1326	0.14929	1326	0.12093	1326	0.00578
1327	0.14974	1327	0.12114	1327	0.00577
1328	0.15009	1328	0.12103	1328	0.00582
1329	0.15056	1329	0.12161	1329	0.00577
1330	0.15134	1330	0.12175	1330	0.00564
1331	0.15011	1331	0.12151	1331	0.00557
1332	0.1502	1332	0.12197	1332	0.00542
1333	0.15101	1333	0.12221	1333	0.00541
1334	0.15086	1334	0.12276	1334	0.00522
1335	0.15051	1335	0.12289	1335	0.00496
1336	0.15009	1336	0.12301	1336	0.00489
1337	0.14921	1337	0.12344	1337	0.00493
1338	0.14997	1338	0.12363	1338	0.0049
1339	0.1493	1339	0.12332	1339	0.0049
1340	0.14842	1340	0.12304	1340	0.00476
1341	0.14799	1341	0.12241	1341	0.00494
1342	0.14822	1342	0.12227	1342	0.00509
1343	0.14823	1343	0.1219	1343	0.0052
1344	0.14809	1344	0.12136	1344	0.00518
1345	0.14744	1345	0.12094	1345	0.00521
1346	0.14833	1346	0.12032	1346	0.00533
1347	0.14919	1347	0.12093	1347	0.00535
1348	0.14991	1348	0.12046	1348	0.00547
1349	0.15018	1349	0.12081	1349	0.00562
1350	0.14952	1350	0.12034	1350	0.00564
1351	0.14925	1351	0.11991	1351	0.00562
1352	0.14978	1352	0.11944	1352	0.00568
1353	0.14865	1353	0.11906	1353	0.00562
1354	0.14791	1354	0.11848	1354	0.00575
1355	0.14791	1355	0.11868	1355	0.00559
1356	0.14803	1356	0.11869	1356	0.00551
1357	0.14918	1357	0.11892	1357	0.00544
1358	0.14978	1358	0.11892	1358	0.00557
1359	0.14877	1359	0.11941	1359	0.00569
1360	0.14958	1360	0.12021	1360	0.00564
1361	0.14928	1361	0.12047	1361	0.00546
1362	0.14831	1362	0.12029	1362	0.00538
1363	0.14737	1363	0.11955	1363	0.00525
1364	0.14677	1364	0.11944	1364	0.00516
1365	0.14696	1365	0.1189	1365	0.00507
1366	0.14739	1366	0.1185	1366	0.00482
1367	0.14692	1367	0.11802	1367	0.00476
1368	0.14658	1368	0.11845	1368	0.00483
1369	0.14727	1369	0.11904	1369	0.00492
1370	0.14762	1370	0.11952	1370	0.00501
1371	0.14749	1371	0.11999	1371	0.005
1372	0.14738	1372	0.12097	1372	0.00505
1373	0.1475	1373	0.1219	1373	0.00513
1374	0.14818	1374	0.12193	1374	0.00525
1375	0.14862	1375	0.1212	1375	0.00529
1376	0.14845	1376	0.12075	1376	0.00541
1377	0.14865	1377	0.12085	1377	0.0054
1378	0.14926	1378	0.12073	1378	0.00539
1379	0.14931	1379	0.12058	1379	0.0055
1380	0.14886	1380	0.11995	1380	0.00554
1381	0.14796	1381	0.12084	1381	0.00556
1382	0.14774	1382	0.12115	1382	0.00572
1383	0.14872	1383	0.12078	1383	0.00558
1384	0.14868	1384	0.11998	1384	0.00555
1385	0.14904	1385	0.11982	1385	0.00557
1386	0.14993	1386	0.11973	1386	0.00547
1387	0.15047	1387	0.12029	1387	0.00557
1388	0.15144	1388	0.12025	1388	0.00558
1389	0.15195	1389	0.12092	1389	0.00541
1390	0.1519	1390	0.12203	1390	0.00534
1391	0.15293	1391	0.12312	1391	0.00542
1392	0.15261	1392	0.12402	1392	0.00543
1393	0.15125	1393	0.12446	1393	0.0054
1394	0.15174	1394	0.12485	1394	0.00544
1395	0.15191	1395	0.12488	1395	0.00546
1396	0.15175	1396	0.12537	1396	0.00565
1397	0.15221	1397	0.12501	1397	0.00599
1398	0.15146	1398	0.12582	1398	0.00623
1399	0.15056	1399	0.1246	1399	0.0064
1400	0.15035	1400	0.12407	1400	0.00659
1401	0.15029	1401	0.12344	1401	0.00646
1402	0.15007	1402	0.12344	1402	0.0066
1403	0.15057	1403	0.12261	1403	0.00654
1404	0.15038	1404	0.12289	1404	0.00641
1405	0.15021	1405	0.12223	1405	0.00624
1406	0.15063	1406	0.12333	1406	0.00627
1407	0.15154	1407	0.12355	1407	0.00637
1408	0.15108	1408	0.12363	1408	0.00636
1409	0.15131	1409	0.12307	1409	0.00625
1410	0.15019	1410	0.12355	1410	0.00623
1411	0.15021	1411	0.12361	1411	0.00629
1412	0.15044	1412	0.12346	1412	0.00632
1413	0.15065	1413	0.12284	1413	0.0063
1414	0.15046	1414	0.12272	1414	0.00618
1415	0.15076	1415	0.12295	1415	0.00634
1416	0.14913	1416	0.12337	1416	0.00632
1417	0.14968	1417	0.12324	1417	0.00635
1418	0.14819	1418	0.12337	1418	0.00635
1419	0.14757	1419	0.12285	1419	0.00639
1420	0.14605	1420	0.12399	1420	0.00645
1421	0.14572	1421	0.12444	1421	0.00629
1422	0.14519	1422	0.12418	1422	0.00623
1423	0.14549	1423	0.12427	1423	0.00621
1424	0.14553	1424	0.12452	1424	0.00617
1425	0.14594	1425	0.12482	1425	0.00625
1426	0.14552	1426	0.1251	1426	0.00634
1427	0.14716	1427	0.12469	1427	0.00629
1428	0.14755	1428	0.1243	1428	0.00646
1429	0.1478	1429	0.12464	1429	0.00661
1430	0.14847	1430	0.125	1430	0.00661
1431	0.14898	1431	0.12523	1431	0.00681
1432	0.15005	1432	0.12467	1432	0.00667
1433	0.15118	1433	0.12435	1433	0.00654
1434	0.1516	1434	0.12365	1434	0.00641
1435	0.15181	1435	0.12384	1435	0.00623
1436	0.15209	1436	0.12347	1436	0.00604
1437	0.15263	1437	0.1232	1437	0.00613
1438	0.15273	1438	0.12296	1438	0.00598
1439	0.15275	1439	0.12319	1439	0.006
1440	0.15221	1440	0.12485	1440	0.00594
1441	0.15151	1441	0.12595	1441	0.00623
1442	0.15229	1442	0.12691	1442	0.00635
1443	0.15241	1443	0.12708	1443	0.00633
1444	0.15208	1444	0.12829	1444	0.0062
1445	0.15144	1445	0.1287	1445	0.0062
1446	0.15157	1446	0.12901	1446	0.00617
1447	0.15165	1447	0.12854	1447	0.00627
1448	0.15157	1448	0.12885	1448	0.00601
1449	0.15018	1449	0.12858	1449	0.00618
1450	0.14993	1450	0.12923	1450	0.0063
1451	0.14891	1451	0.12847	1451	0.00635
1452	0.14973	1452	0.12897	1452	0.0065
1453	0.14966	1453	0.12918	1453	0.00645
1454	0.14949	1454	0.12925	1454	0.0065
1455	0.14934	1455	0.12866	1455	0.00651
1456	0.15007	1456	0.12911	1456	0.00626
1457	0.15005	1457	0.12934	1457	0.00603
1458	0.15201	1458	0.12907	1458	0.00598
1459	0.15183	1459	0.12822	1459	0.00576
1460	0.15166	1460	0.12815	1460	0.00579
1461	0.1521	1461	0.12812	1461	0.00564
1462	0.15257	1462	0.12849	1462	0.00555
1463	0.15165	1463	0.1277	1463	0.00568
1464	0.15234	1464	0.12822	1464	0.00594
1465	0.15164	1465	0.12891	1465	0.00609
1466	0.15123	1466	0.12941	1466	0.00601
1467	0.14978	1467	0.13016	1467	0.00595
1468	0.14896	1468	0.13025	1468	0.00598
1469	0.14863	1469	0.13094	1469	0.00615
1470	0.1491	1470	0.13096	1470	0.00604
1471	0.14864	1471	0.13131	1471	0.00589
1472	0.14866	1472	0.13115	1472	0.00582
1473	0.14881	1473	0.13191	1473	0.0059
1474	0.14946	1474	0.13171	1474	0.00589
1475	0.14973	1475	0.13224	1475	0.00603
1476	0.14973	1476	0.13123	1476	0.00605
1477	0.15044	1477	0.13212	1477	0.00608
1478	0.15109	1478	0.13128	1478	0.00629
1479	0.15111	1479	0.13118	1479	0.00623
1480	0.15217	1480	0.131	1480	0.00633
1481	0.1534	1481	0.13097	1481	0.0064
1482	0.15486	1482	0.13054	1482	0.00639
1483	0.15561	1483	0.13103	1483	0.00631
1484	0.15619	1484	0.13101	1484	0.00632
1485	0.15599	1485	0.1315	1485	0.00607
1486	0.15666	1486	0.13219	1486	0.00608
1487	0.15623	1487	0.13239	1487	0.00595
1488	0.15505	1488	0.13246	1488	0.00595
1489	0.15507	1489	0.13383	1489	0.00576
1490	0.15566	1490	0.13451	1490	0.00581
1491	0.15541	1491	0.1353	1491	0.00586
1492	0.15559	1492	0.13529	1492	0.00593
1493	0.15533	1493	0.13547	1493	0.00607
1494	0.15538	1494	0.13463	1494	0.00612
1495	0.15637	1495	0.13511	1495	0.00605
1496	0.156	1496	0.13359	1496	0.00619
1497	0.15521	1497	0.13289	1497	0.00633
1498	0.1545	1498	0.13166	1498	0.0063
1499	0.15417	1499	0.13073	1499	0.00638
1500	0.1545	1500	0.12998	1500	0.00632
1501	0.15441	1501	0.13044	1501	0.00644
1502	0.15468	1502	0.13004	1502	0.00662
1503	0.15485	1503	0.13025	1503	0.00659
1504	0.15475	1504	0.1294	1504	0.00661
1505	0.15515	1505	0.12953	1505	0.00677
1506	0.1553	1506	0.12945	1506	0.00671
1507	0.15553	1507	0.12977	1507	0.00679
1508	0.15559	1508	0.12983	1508	0.00687
1509	0.15601	1509	0.13073	1509	0.00687
1510	0.15568	1510	0.1311	1510	0.00699
1511	0.156	1511	0.13235	1511	0.00696
1512	0.15554	1512	0.13272	1512	0.00692
1513	0.15516	1513	0.13322	1513	0.00703
1514	0.15416	1514	0.13331	1514	0.00727
1515	0.15306	1515	0.13372	1515	0.00741
1516	0.15191	1516	0.13342	1516	0.00744
1517	0.1521	1517	0.13399	1517	0.00738
1518	0.1518	1518	0.1338	1518	0.00725
1519	0.15234	1519	0.13393	1519	0.00717
1520	0.15248	1520	0.13378	1520	0.00724
1521	0.15281	1521	0.1337	1521	0.00702
1522	0.15438	1522	0.13327	1522	0.007
1523	0.15449	1523	0.13246	1523	0.00718
1524	0.15454	1524	0.13189	1524	0.00721
1525	0.15457	1525	0.13216	1525	0.00748
1526	0.15496	1526	0.13183	1526	0.00746
1527	0.15462	1527	0.13246	1527	0.00721
1528	0.1545	1528	0.13308	1528	0.00712
1529	0.15387	1529	0.13394	1529	0.007
1530	0.15354	1530	0.13391	1530	0.00689
1531	0.1529	1531	0.134	1531	0.00686
1532	0.1528	1532	0.13384	1532	0.00672
1533	0.15119	1533	0.13358	1533	0.00683
1534	0.15102	1534	0.13377	1534	0.00713
1535	0.1508	1535	0.13382	1535	0.00714
1536	0.15057	1536	0.13315	1536	0.00741
1537	0.15062	1537	0.13384	1537	0.00721
1538	0.15057	1538	0.13397	1538	0.00718
1539	0.15024	1539	0.13366	1539	0.0072
1540	0.15085	1540	0.1343	1540	0.0071
1541	0.15103	1541	0.13456	1541	0.00695
1542	0.15096	1542	0.13424	1542	0.00693
1543	0.15148	1543	0.13351	1543	0.00658
1544	0.15243	1544	0.13302	1544	0.00664
1545	0.15253	1545	0.13342	1545	0.00673
1546	0.15318	1546	0.1332	1546	0.00657
1547	0.15373	1547	0.1334	1547	0.00672
1548	0.15476	1548	0.13233	1548	0.00663
1549	0.15465	1549	0.13265	1549	0.00675
1550	0.15388	1550	0.13367	1550	0.00675
1551	0.15341	1551	0.13453	1551	0.00679
1552	0.15358	1552	0.1349	1552	0.00663
1553	0.1533	1553	0.13537	1553	0.00661
1554	0.15337	1554	0.13547	1554	0.0064
1555	0.15329	1555	0.13575	1555	0.00637
1556	0.15406	1556	0.13499	1556	0.00626
1557	0.15405	1557	0.13415	1557	0.00632
1558	0.1537	1558	0.1332	1558	0.00615
1559	0.15428	1559	0.13318	1559	0.00623
1560	0.15472	1560	0.13275	1560	0.00636
1561	0.15422	1561	0.13235	1561	0.0065
1562	0.15371	1562	0.13299	1562	0.00656
1563	0.15285	1563	0.13373	1563	0.00644
1564	0.15246	1564	0.13369	1564	0.00645
1565	0.15233	1565	0.13347	1565	0.00661
1566	0.15164	1566	0.13252	1566	0.00665
1567	0.15112	1567	0.13328	1567	0.00666
1568	0.1507	1568	0.1333	1568	0.00645
1569	0.15048	1569	0.13305	1569	0.00648
1570	0.15066	1570	0.13243	1570	0.00675
1571	0.15156	1571	0.1326	1571	0.00658
1572	0.15158	1572	0.13311	1572	0.00672
1573	0.15124	1573	0.13363	1573	0.00665
1574	0.1513	1574	0.13325	1574	0.00656
1575	0.15126	1575	0.1328	1575	0.00656
1576	0.15159	1576	0.13285	1576	0.00649
1577	0.15164	1577	0.1331	1577	0.00646
1578	0.15083	1578	0.13387	1578	0.00646
1579	0.15147	1579	0.13338	1579	0.00648
1580	0.15211	1580	0.13301	1580	0.00653
1581	0.15188	1581	0.13224	1581	0.00654
1582	0.1518	1582	0.13239	1582	0.00682
1583	0.15224	1583	0.13212	1583	0.00711
1584	0.15196	1584	0.13176	1584	0.00712
1585	0.15246	1585	0.1308	1585	0.00737
1586	0.1517	1586	0.13111	1586	0.0072
1587	0.15027	1587	0.13045	1587	0.00723
1588	0.15036	1588	0.13108	1588	0.00751
1589	0.15025	1589	0.13135	1589	0.00746
1590	0.14854	1590	0.13079	1590	0.00739
1591	0.1482	1591	0.13026	1591	0.00743
1592	0.14712	1592	0.13089	1592	0.00754
1593	0.14716	1593	0.1306	1593	0.00782
1594	0.1477	1594	0.13067	1594	0.00783
1595	0.14703	1595	0.13037	1595	0.00765
1596	0.14721	1596	0.13014	1596	0.00765
1597	0.14769	1597	0.13043	1597	0.00749
1598	0.1474	1598	0.13083	1598	0.00749
1599	0.14837	1599	0.13052	1599	0.00728
1600	0.14884	1600	0.1314	1600	0.00705
1601	0.14971	1601	0.1324	1601	0.00712
1602	0.15113	1602	0.13267	1602	0.00711
1603	0.15213	1603	0.13276	1603	0.00723
1604	0.15258	1604	0.13327	1604	0.00746
1605	0.1539	1605	0.1336	1605	0.00755
1606	0.15355	1606	0.13365	1606	0.00764
1607	0.15419	1607	0.13355	1607	0.00777
1608	0.15401	1608	0.13345	1608	0.00782
1609	0.15304	1609	0.13366	1609	0.00775
1610	0.15303	1610	0.1342	1610	0.00773
1611	0.15212	1611	0.13424	1611	0.0077
1612	0.15152	1612	0.13429	1612	0.00763
1613	0.15157	1613	0.13481	1613	0.00757
1614	0.14991	1614	0.13519	1614	0.00745
1615	0.14952	1615	0.13466	1615	0.00744
1616	0.14974	1616	0.13447	1616	0.00759
1617	0.14891	1617	0.13421	1617	0.00751
1618	0.1499	1618	0.13385	1618	0.00753
1619	0.15028	1619	0.13398	1619	0.00745
1620	0.15078	1620	0.13352	1620	0.00752
1621	0.15141	1621	0.13308	1621	0.00762
1622	0.15145	1622	0.13329	1622	0.00762
1623	0.15204	1623	0.1328	1623	0.00751
1624	0.1529	1624	0.13274	1624	0.00769
1625	0.15325	1625	0.13319	1625	0.00754
1626	0.15284	1626	0.13244	1626	0.00783
1627	0.15274	1627	0.13232	1627	0.00783
1628	0.1526	1628	0.13211	1628	0.00771
1629	0.15339	1629	0.132	1629	0.00758
1630	0.15282	1630	0.13234	1630	0.00754
1631	0.15302	1631	0.13225	1631	0.00744
1632	0.15218	1632	0.1324	1632	0.00754
1633	0.15164	1633	0.13287	1633	0.00729
1634	0.15144	1634	0.13313	1634	0.00733
1635	0.15054	1635	0.13381	1635	0.0074
1636	0.14921	1636	0.13414	1636	0.00766
1637	0.14874	1637	0.13529	1637	0.00791
1638	0.1479	1638	0.1363	1638	0.00805
1639	0.14833	1639	0.13672	1639	0.00809
1640	0.14896	1640	0.13727	1640	0.00827
1641	0.14918	1641	0.13746	1641	0.00841
1642	0.15019	1642	0.1376	1642	0.00846
1643	0.15108	1643	0.13823	1643	0.00826
1644	0.1519	1644	0.13773	1644	0.00819
1645	0.15253	1645	0.13747	1645	0.008
1646	0.15268	1646	0.13667	1646	0.00789
1647	0.15233	1647	0.13614	1647	0.00759
1648	0.1521	1648	0.13632	1648	0.00734
1649	0.1527	1649	0.13584	1649	0.00731
1650	0.15244	1650	0.13506	1650	0.00732
1651	0.15188	1651	0.13507	1651	0.00736
1652	0.15191	1652	0.13427	1652	0.00741
1653	0.15133	1653	0.13487	1653	0.00736
1654	0.15143	1654	0.13526	1654	0.00766
1655	0.1512	1655	0.13573	1655	0.00767
1656	0.15085	1656	0.13591	1656	0.00767
1657	0.15118	1657	0.13602	1657	0.00757
1658	0.15188	1658	0.13593	1658	0.00748
1659	0.1511	1659	0.13633	1659	0.00737
1660	0.15127	1660	0.13596	1660	0.00737
1661	0.15111	1661	0.13664	1661	0.00711
1662	0.15116	1662	0.13589	1662	0.00716
1663	0.1511	1663	0.1356	1663	0.00718
1664	0.15128	1664	0.13528	1664	0.00725
1665	0.15044	1665	0.13581	1665	0.00739
1666	0.15117	1666	0.13607	1666	0.00751
1667	0.15173	1667	0.13619	1667	0.00758
1668	0.15206	1668	0.13591	1668	0.0078
1669	0.15188	1669	0.13601	1669	0.00777
1670	0.15237	1670	0.13729	1670	0.00792
1671	0.15111	1671	0.1381	1671	0.008
1672	0.15049	1672	0.13817	1672	0.00794
1673	0.14989	1673	0.13834	1673	0.0079
1674	0.14831	1674	0.13986	1674	0.00804
1675	0.14878	1675	0.14095	1675	0.00797
1676	0.14952	1676	0.14246	1676	0.00789
1677	0.14877	1677	0.14175	1677	0.00765
1678	0.1489	1678	0.14202	1678	0.00752
1679	0.14963	1679	0.14244	1679	0.00747
1680	0.14922	1680	0.14264	1680	0.00741
1681	0.15057	1681	0.14196	1681	0.00729
1682	0.14995	1682	0.14082	1682	0.00722
1683	0.14969	1683	0.1399	1683	0.00724
1684	0.14991	1684	0.13961	1684	0.00727
1685	0.15044	1685	0.13998	1685	0.00747
1686	0.15079	1686	0.13947	1686	0.00739
1687	0.15143	1687	0.13933	1687	0.00747
1688	0.15114	1688	0.13925	1688	0.00746
1689	0.15053	1689	0.13917	1689	0.00755
1690	0.1491	1690	0.13863	1690	0.00755
1691	0.14908	1691	0.13896	1691	0.00751
1692	0.14828	1692	0.13828	1692	0.00747
1693	0.14816	1693	0.13821	1693	0.0076
1694	0.14773	1694	0.13858	1694	0.0075
1695	0.14773	1695	0.13855	1695	0.00742
1696	0.14823	1696	0.13851	1696	0.00734
1697	0.14875	1697	0.13887	1697	0.00731
1698	0.14873	1698	0.13946	1698	0.00735
1699	0.14855	1699	0.13974	1699	0.00716
1700	0.14816	1700	0.14085	1700	0.00692
1701	0.14755	1701	0.14043	1701	0.00677
1702	0.14683	1702	0.1399	1702	0.00668
1703	0.14657	1703	0.1399	1703	0.00668
1704	0.14697	1704	0.14022	1704	0.00681
1705	0.14675	1705	0.14035	1705	0.00685
1706	0.14743	1706	0.14021	1706	0.00686
1707	0.14811	1707	0.13933	1707	0.0069
1708	0.14804	1708	0.13956	1708	0.00729
1709	0.14796	1709	0.13966	1709	0.0073
1710	0.14823	1710	0.13955	1710	0.0072
1711	0.14871	1711	0.14021	1711	0.00705
1712	0.14808	1712	0.13948	1712	0.00696
1713	0.14768	1713	0.13968	1713	0.00704
1714	0.14706	1714	0.13937	1714	0.00716
1715	0.14847	1715	0.1395	1715	0.00701
1716	0.14913	1716	0.13897	1716	0.00711
1717	0.14943	1717	0.13895	1717	0.00707
1718	0.1492	1718	0.1385	1718	0.00709
1719	0.14961	1719	0.13858	1719	0.00696
1720	0.15103	1720	0.13902	1720	0.00696
1721	0.15116	1721	0.13869	1721	0.00682
1722	0.1504	1722	0.13838	1722	0.00668
1723	0.15087	1723	0.13831	1723	0.00665
1724	0.15107	1724	0.13884	1724	0.0067
1725	0.15127	1725	0.13805	1725	0.00672
1726	0.15203	1726	0.13711	1726	0.0069
1727	0.15112	1727	0.13707	1727	0.00689
1728	0.15097	1728	0.13765	1728	0.007
1729	0.15086	1729	0.13825	1729	0.00705
1730	0.1504	1730	0.13866	1730	0.00725
1731	0.14901	1731	0.13858	1731	0.00736
1732	0.14876	1732	0.13814	1732	0.0075
1733	0.1483	1733	0.13918	1733	0.0075
1734	0.14841	1734	0.13844	1734	0.00752
1735	0.1484	1735	0.13876	1735	0.00745
1736	0.14857	1736	0.13746	1736	0.00757
1737	0.14915	1737	0.13864	1737	0.0074
1738	0.15104	1738	0.13856	1738	0.00739
1739	0.1507	1739	0.13967	1739	0.00754
1740	0.1509	1740	0.13899	1740	0.00771
1741	0.15048	1741	0.13912	1741	0.00768
1742	0.15106	1742	0.13904	1742	0.00784
1743	0.15149	1743	0.14002	1743	0.00773
1744	0.15163	1744	0.13878	1744	0.00775
1745	0.15147	1745	0.1387	1745	0.00778
1746	0.1525	1746	0.13957	1746	0.00749
1747	0.1532	1747	0.14005	1747	0.00726
1748	0.15396	1748	0.14014	1748	0.00726
1749	0.15411	1749	0.13993	1749	0.0072
1750	0.15354	1750	0.13901	1750	0.00716
1751	0.15329	1751	0.13919	1751	0.00738
1752	0.15323	1752	0.13974	1752	0.00723
1753	0.15277	1753	0.13899	1753	0.00727
1754	0.15181	1754	0.13933	1754	0.00736
1755	0.15137	1755	0.13961	1755	0.00736
1756	0.15095	1756	0.14011	1756	0.00725
1757	0.15146	1757	0.14067	1757	0.00745
1758	0.15122	1758	0.14142	1758	0.00721
1759	0.15019	1759	0.14171	1759	0.00747
1760	0.15047	1760	0.14144	1760	0.00745
1761	0.14984	1761	0.14079	1761	0.00755
1762	0.15008	1762	0.14058	1762	0.00753
1763	0.15044	1763	0.14016	1763	0.00755
1764	0.14988	1764	0.14046	1764	0.00756
1765	0.14982	1765	0.14116	1765	0.00768
1766	0.1505	1766	0.14062	1766	0.00757
1767	0.14976	1767	0.14123	1767	0.00754
1768	0.14962	1768	0.14197	1768	0.00744
1769	0.15011	1769	0.14234	1769	0.00743
1770	0.15043	1770	0.14226	1770	0.00766
1771	0.15091	1771	0.14204	1771	0.00772
1772	0.15169	1772	0.14075	1772	0.00784
1773	0.15197	1773	0.14116	1773	0.00779
1774	0.15312	1774	0.14046	1774	0.0079
1775	0.15516	1775	0.13991	1775	0.00791
1776	0.15408	1776	0.14023	1776	0.00803
1777	0.15372	1777	0.14054	1777	0.00787
1778	0.15343	1778	0.14088	1778	0.00784
1779	0.15305	1779	0.14106	1779	0.00763
1780	0.15273	1780	0.14138	1780	0.00756
1781	0.1526	1781	0.14159	1781	0.00737
1782	0.1515	1782	0.14181	1782	0.00749
1783	0.1517	1783	0.14202	1783	0.00747
1784	0.15134	1784	0.14245	1784	0.00751
1785	0.15193	1785	0.14216	1785	0.00745
1786	0.15252	1786	0.14228	1786	0.00736
1787	0.15315	1787	0.14182	1787	0.00726
1788	0.15275	1788	0.14218	1788	0.00737
1789	0.1533	1789	0.14247	1789	0.00724
1790	0.15302	1790	0.14217	1790	0.00725
1791	0.15354	1791	0.14173	1791	0.00729
1792	0.15416	1792	0.14233	1792	0.0072
1793	0.15349	1793	0.14306	1793	0.00751
1794	0.15308	1794	0.14385	1794	0.00765
1795	0.15333	1795	0.1444	1795	0.00767
1796	0.15297	1796	0.14458	1796	0.00783
1797	0.15341	1797	0.14512	1797	0.00788
1798	0.15261	1798	0.14494	1798	0.00789
1799	0.15133	1799	0.14519	1799	0.008
1800	0.1506	1800	0.14518	1800	0.00787
1801	0.14966	1801	0.14471	1801	0.00789
1802	0.14959	1802	0.14508	1802	0.00795
1803	0.1492	1803	0.14452	1803	0.00793
1804	0.14975	1804	0.14418	1804	0.00799
1805	0.14998	1805	0.14463	1805	0.00786
1806	0.1498	1806	0.14428	1806	0.00779
1807	0.14935	1807	0.1438	1807	0.00781
1808	0.15122	1808	0.1442	1808	0.00768
1809	0.15131	1809	0.144	1809	0.00764
1810	0.15165	1810	0.14502	1810	0.00762
1811	0.15227	1811	0.14496	1811	0.00758
1812	0.15221	1812	0.14472	1812	0.00778
1813	0.15378	1813	0.14508	1813	0.00793
1814	0.15584	1814	0.14562	1814	0.00803
1815	0.15551	1815	0.14498	1815	0.00809
1816	0.15544	1816	0.14403	1816	0.00807
1817	0.15678	1817	0.14411	1817	0.0079
1818	0.15738	1818	0.14471	1818	0.00773
1819	0.15813	1819	0.14471	1819	0.00794
1820	0.15753	1820	0.14418	1820	0.00797
1821	0.15706	1821	0.14344	1821	0.00796
1822	0.15729	1822	0.143	1822	0.00809
1823	0.15735	1823	0.14303	1823	0.00824
1824	0.1564	1824	0.14206	1824	0.00836
1825	0.15683	1825	0.14125	1825	0.00855
1826	0.15639	1826	0.14177	1826	0.00835
1827	0.15649	1827	0.14244	1827	0.00826
1828	0.15582	1828	0.1432	1828	0.00823
1829	0.15497	1829	0.14415	1829	0.00843
1830	0.15517	1830	0.14445	1830	0.00839
1831	0.15492	1831	0.14486	1831	0.00848
1832	0.1528	1832	0.14497	1832	0.00852
1833	0.15305	1833	0.14467	1833	0.0085
1834	0.1539	1834	0.14404	1834	0.00836
1835	0.15453	1835	0.1442	1835	0.00814
1836	0.1539	1836	0.14404	1836	0.00801
1837	0.15354	1837	0.14466	1837	0.00816
1838	0.15439	1838	0.14517	1838	0.00807
1839	0.15488	1839	0.14531	1839	0.00791
1840	0.15525	1840	0.14568	1840	0.00779
1841	0.1544	1841	0.14608	1841	0.00781
1842	0.15502	1842	0.14553	1842	0.00796
1843	0.15588	1843	0.14543	1843	0.00801
1844	0.15538	1844	0.14495	1844	0.00785
1845	0.15427	1845	0.14418	1845	0.00784
1846	0.15474	1846	0.14454	1846	0.00781
1847	0.1554	1847	0.14453	1847	0.00782
1848	0.15642	1848	0.14563	1848	0.00781
1849	0.15632	1849	0.14604	1849	0.00781
1850	0.15697	1850	0.14562	1850	0.0078
1851	0.15837	1851	0.14589	1851	0.00778
1852	0.1589	1852	0.14693	1852	0.00796
1853	0.15881	1853	0.14683	1853	0.00794
1854	0.15762	1854	0.14692	1854	0.00799
1855	0.15738	1855	0.14632	1855	0.00797
1856	0.1574	1856	0.14588	1856	0.00798
1857	0.15682	1857	0.1469	1857	0.00776
1858	0.15675	1858	0.14659	1858	0.00773
1859	0.15746	1859	0.14656	1859	0.00741
1860	0.15793	1860	0.14705	1860	0.00748
1861	0.15787	1861	0.14702	1861	0.00748
1862	0.15694	1862	0.14625	1862	0.00757
1863	0.15599	1863	0.14599	1863	0.00741
1864	0.1559	1864	0.14498	1864	0.00752
1865	0.15561	1865	0.14531	1865	0.00768
1866	0.15553	1866	0.1449	1866	0.00778
1867	0.15581	1867	0.14335	1867	0.00777
1868	0.15591	1868	0.14391	1868	0.00777
1869	0.15624	1869	0.14357	1869	0.00755
1870	0.15692	1870	0.14349	1870	0.00764
1871	0.15736	1871	0.14412	1871	0.00759
1872	0.15713	1872	0.14318	1872	0.0073
1873	0.15703	1873	0.1436	1873	0.00731
1874	0.15568	1874	0.14455	1874	0.00735
1875	0.15622	1875	0.14349	1875	0.00727
1876	0.15607	1876	0.14373	1876	0.00751
1877	0.15522	1877	0.14431	1877	0.00758
1878	0.15525	1878	0.14414	1878	0.00753
1879	0.15494	1879	0.14482	1879	0.00762
1880	0.15461	1880	0.14391	1880	0.00746
1881	0.15489	1881	0.14411	1881	0.0073
1882	0.15492	1882	0.14433	1882	0.00731
1883	0.15536	1883	0.14438	1883	0.00708
1884	0.15535	1884	0.14435	1884	0.00699
1885	0.15519	1885	0.14478	1885	0.00695
1886	0.15536	1886	0.14407	1886	0.00694
1887	0.15507	1887	0.14391	1887	0.00702
1888	0.15576	1888	0.14322	1888	0.00703
1889	0.15593	1889	0.14311	1889	0.00706
1890	0.1559	1890	0.14258	1890	0.00713
1891	0.15727	1891	0.14206	1891	0.0071
1892	0.1571	1892	0.14136	1892	0.00702
1893	0.15641	1893	0.14148	1893	0.00689
1894	0.15628	1894	0.14157	1894	0.00679
1895	0.15553	1895	0.14174	1895	0.00678
1896	0.15601	1896	0.141	1896	0.00671
1897	0.15517	1897	0.14149	1897	0.00678
1898	0.15478	1898	0.14176	1898	0.00682
1899	0.15459	1899	0.14148	1899	0.00693
1900	0.15561	1900	0.14148	1900	0.00698
1901	0.15581	1901	0.14113	1901	0.00704
1902	0.15584	1902	0.14044	1902	0.00717
1903	0.15505	1903	0.1416	1903	0.00716
1904	0.15542	1904	0.14208	1904	0.00728
1905	0.15597	1905	0.14243	1905	0.00728
1906	0.15569	1906	0.14249	1906	0.00751
1907	0.15594	1907	0.14316	1907	0.00754
1908	0.15602	1908	0.14367	1908	0.00748
1909	0.15651	1909	0.1443	1909	0.00741
1910	0.15602	1910	0.14329	1910	0.00749
1911	0.15574	1911	0.14285	1911	0.00731
1912	0.15482	1912	0.14288	1912	0.00729
1913	0.15615	1913	0.14319	1913	0.00705
1914	0.15599	1914	0.1429	1914	0.00702
1915	0.15494	1915	0.14285	1915	0.00714
1916	0.15464	1916	0.14254	1916	0.00702
1917	0.15533	1917	0.1432	1917	0.00708
1918	0.15609	1918	0.14298	1918	0.00711
1919	0.15626	1919	0.14278	1919	0.00708
1920	0.15582	1920	0.14298	1920	0.00709
1921	0.15544	1921	0.14323	1921	0.00708
1922	0.15672	1922	0.14387	1922	0.0072
1923	0.15752	1923	0.14437	1923	0.00745
1924	0.15709	1924	0.14451	1924	0.00743
1925	0.15615	1925	0.14457	1925	0.0076
1926	0.15657	1926	0.14426	1926	0.00767
1927	0.15675	1927	0.14461	1927	0.00775
1928	0.15713	1928	0.14416	1928	0.00799
1929	0.15692	1929	0.14358	1929	0.00786
1930	0.15639	1930	0.14275	1930	0.00771
1931	0.15622	1931	0.14227	1931	0.00761
1932	0.15628	1932	0.14281	1932	0.00743
1933	0.15609	1933	0.14263	1933	0.00736
1934	0.15559	1934	0.14165	1934	0.00723
1935	0.15575	1935	0.14088	1935	0.00686
1936	0.15567	1936	0.14008	1936	0.00681
1937	0.15521	1937	0.14092	1937	0.00687
1938	0.15527	1938	0.14062	1938	0.00713
1939	0.1553	1939	0.1405	1939	0.00728
1940	0.15439	1940	0.14057	1940	0.00735
1941	0.15368	1941	0.14023	1941	0.00737
1942	0.15327	1942	0.14037	1942	0.00774
1943	0.15284	1943	0.14036	1943	0.00778
1944	0.15226	1944	0.13965	1944	0.00765
1945	0.1517	1945	0.1397	1945	0.00745
1946	0.15222	1946	0.13964	1946	0.00737
1947	0.15293	1947	0.1393	1947	0.00727
1948	0.15342	1948	0.13957	1948	0.00729
1949	0.15235	1949	0.14038	1949	0.00726
1950	0.15266	1950	0.14064	1950	0.00724
1951	0.15357	1951	0.14008	1951	0.00734
1952	0.15343	1952	0.1398	1952	0.00717
1953	0.15221	1953	0.13998	1953	0.00701
1954	0.15188	1954	0.14057	1954	0.00702
1955	0.15177	1955	0.14125	1955	0.00691
1956	0.15284	1956	0.14094	1956	0.0066
1957	0.15253	1957	0.14139	1957	0.00669
1958	0.15263	1958	0.14207	1958	0.00653
1959	0.15327	1959	0.14252	1959	0.00653
1960	0.15406	1960	0.14251	1960	0.00654
1961	0.15362	1961	0.14168	1961	0.00652
1962	0.15324	1962	0.14096	1962	0.00651
1963	0.15257	1963	0.14167	1963	0.0067
1964	0.15276	1964	0.14113	1964	0.00657
1965	0.15181	1965	0.14087	1965	0.00656
1966	0.15075	1966	0.14039	1966	0.00657
1967	0.15046	1967	0.14035	1967	0.00665
1968	0.15077	1968	0.1411	1968	0.00664
1969	0.15149	1969	0.1416	1969	0.00655
1970	0.15185	1970	0.14143	1970	0.0065
1971	0.15167	1971	0.14148	1971	0.00655
1972	0.15246	1972	0.14227	1972	0.00663
1973	0.15361	1973	0.14298	1973	0.00664
1974	0.15375	1974	0.14278	1974	0.0067
1975	0.15352	1975	0.1427	1975	0.00672
1976	0.15317	1976	0.14263	1976	0.00687
1977	0.1521	1977	0.14186	1977	0.00684
1978	0.15325	1978	0.14237	1978	0.00682
1979	0.15343	1979	0.14327	1979	0.00669
1980	0.15419	1980	0.14394	1980	0.00675
1981	0.15464	1981	0.14453	1981	0.00663
1982	0.1552	1982	0.1447	1982	0.00673
1983	0.15548	1983	0.1451	1983	0.00666
1984	0.15579	1984	0.14564	1984	0.00682
1985	0.15445	1985	0.14667	1985	0.00681
1986	0.15404	1986	0.14602	1986	0.00705
1987	0.15295	1987	0.14593	1987	0.00708
1988	0.15258	1988	0.14529	1988	0.00704
1989	0.15245	1989	0.14626	1989	0.00686
1990	0.15255	1990	0.14686	1990	0.00701
1991	0.15352	1991	0.1467	1991	0.00699
1992	0.15299	1992	0.1457	1992	0.00696
1993	0.15356	1993	0.14563	1993	0.00673
1994	0.15466	1994	0.1453	1994	0.00666
1995	0.15416	1995	0.14583	1995	0.00667
1996	0.15387	1996	0.14517	1996	0.00687
1997	0.15355	1997	0.1449	1997	0.00675
1998	0.15394	1998	0.14483	1998	0.00675
1999	0.15553	1999	0.14464	1999	0.0068
[truncated: 38,001 more rows]
