# Supplementary material for: Nonequilibrium phase transition of a one dimensional system reaches the absorbing state by two different ways
Source: Sci Rep. 2023 Dec 6;13:21555. doi: 10.1038/s41598-023-48394-w (PMC10700335; doi:10.1038/s41598-023-48394-w)
Supplement: Supplementary file 8 — Supplementary Information 8. [file 41598_2023_48394_MOESM8_ESM.txt]

E	F	G	H	M	N
1	0.09941	1	0.30052	1	0.44969
2	0.20181	2	0.518	2	0.68704
3	0.33609	3	0.7172	3	0.854
4	0.47331	4	0.85293	4	0.94124
5	0.59255	5	0.9291	5	0.97806
6	0.68796	6	0.96719	6	0.99243
7	0.76091	7	0.98503	7	0.99752
8	0.71716	8	0.69279	8	0.54951
9	0.6572	9	0.4789	9	0.31268
10	0.55568	10	0.28136	10	0.14588
11	0.44322	11	0.14645	11	0.05871
12	0.34326	12	0.07056	12	0.02191
13	0.26297	13	0.03262	13	0.00755
14	0.20108	14	0.01485	14	0.00246
15	0.15415	15	0.0066	15	7.72E-4
16	0.11823	16	0.00302	16	2.54E-4
17	0.0905	17	0.00138	17	1E-4
18	0.06995	18	6.16E-4	18	5E-5
19	0.05373	19	3.72E-4	19	3.4E-5
20	0.04102	20	2.86E-4	20	4E-5
21	0.03206	21	3E-4	21	5.4E-5
22	0.02505	22	3.8E-4	22	8.2E-5
23	0.02013	23	5.02E-4	23	1.18E-4
24	0.01648	24	6.28E-4	24	1.7E-4
25	0.01348	25	7.32E-4	25	1.94E-4
26	0.01164	26	8.62E-4	26	2.5E-4
27	0.01042	27	0.001	27	2.92E-4
28	0.00948	28	0.00114	28	3.4E-4
29	0.00892	29	0.00127	29	3.56E-4
30	0.00849	30	0.00137	30	3.74E-4
31	0.00829	31	0.00146	31	3.7E-4
32	0.00831	32	0.00152	32	3.84E-4
33	0.00832	33	0.00157	33	3.88E-4
34	0.00829	34	0.0016	34	4E-4
35	0.00829	35	0.00159	35	4.02E-4
36	0.00837	36	0.00159	36	4.24E-4
37	0.00839	37	0.00155	37	4.3E-4
38	0.00841	38	0.00155	38	4.38E-4
39	0.00838	39	0.00153	39	4.38E-4
40	0.00838	40	0.00154	40	4.32E-4
41	0.00843	41	0.00155	41	4.28E-4
42	0.00859	42	0.00159	42	4.32E-4
43	0.00864	43	0.00162	43	4.22E-4
44	0.00882	44	0.00169	44	4.34E-4
45	0.00897	45	0.00171	45	4.54E-4
46	0.00919	46	0.00177	46	4.68E-4
47	0.00942	47	0.00183	47	4.88E-4
48	0.00969	48	0.0019	48	5E-4
49	0.00983	49	0.00196	49	5.1E-4
50	0.0102	50	0.00197	50	5.3E-4
51	0.01041	51	0.00198	51	5.38E-4
52	0.01065	52	0.002	52	5.5E-4
53	0.01086	53	0.00205	53	5.62E-4
54	0.01095	54	0.00209	54	5.44E-4
55	0.01118	55	0.00207	55	5.68E-4
56	0.01129	56	0.00206	56	6E-4
57	0.01119	57	0.00205	57	6.1E-4
58	0.0113	58	0.00208	58	6.16E-4
59	0.01131	59	0.00211	59	6.2E-4
60	0.01133	60	0.00213	60	6.2E-4
61	0.01156	61	0.00212	61	6.4E-4
62	0.01162	62	0.00213	62	6.36E-4
63	0.01169	63	0.00216	63	6.16E-4
64	0.01181	64	0.00216	64	6.34E-4
65	0.01185	65	0.00223	65	6.36E-4
66	0.01202	66	0.00229	66	6.48E-4
67	0.01219	67	0.00231	67	6.38E-4
68	0.01229	68	0.00232	68	6.62E-4
69	0.01233	69	0.00234	69	6.66E-4
70	0.01256	70	0.00236	70	6.52E-4
71	0.01275	71	0.00243	71	6.46E-4
72	0.01283	72	0.00242	72	6.78E-4
73	0.01284	73	0.00236	73	6.8E-4
74	0.01295	74	0.00235	74	7.08E-4
75	0.01302	75	0.00236	75	7.14E-4
76	0.01308	76	0.00234	76	7.16E-4
77	0.01302	77	0.00234	77	7.4E-4
78	0.01313	78	0.00233	78	7.56E-4
79	0.01326	79	0.00233	79	7.38E-4
80	0.0134	80	0.00236	80	7.2E-4
81	0.01345	81	0.00234	81	7E-4
82	0.01349	82	0.00238	82	6.92E-4
83	0.01366	83	0.00243	83	6.88E-4
84	0.0139	84	0.00244	84	7.1E-4
85	0.01396	85	0.00244	85	7.16E-4
86	0.01402	86	0.0024	86	7.36E-4
87	0.01408	87	0.0024	87	7.7E-4
88	0.01411	88	0.00244	88	7.96E-4
89	0.01422	89	0.00242	89	8.04E-4
90	0.01428	90	0.00242	90	8.1E-4
91	0.01416	91	0.00243	91	7.78E-4
92	0.01416	92	0.00247	92	7.5E-4
93	0.01425	93	0.00254	93	7.46E-4
94	0.01431	94	0.00258	94	7.32E-4
95	0.01437	95	0.00253	95	7.2E-4
96	0.01447	96	0.00256	96	7.2E-4
97	0.01441	97	0.00258	97	7.22E-4
98	0.0146	98	0.00259	98	7.3E-4
99	0.01458	99	0.0026	99	7.72E-4
100	0.01461	100	0.00251	100	7.86E-4
101	0.01463	101	0.00247	101	7.82E-4
102	0.01475	102	0.0025	102	7.86E-4
103	0.01464	103	0.00251	103	7.86E-4
104	0.01479	104	0.0025	104	7.88E-4
105	0.01484	105	0.00252	105	7.88E-4
106	0.01497	106	0.00251	106	7.86E-4
107	0.01498	107	0.00262	107	7.72E-4
108	0.01513	108	0.00271	108	7.96E-4
109	0.01513	109	0.00273	109	8.3E-4
110	0.01519	110	0.00278	110	8.42E-4
111	0.01519	111	0.00285	111	8.56E-4
112	0.01525	112	0.00285	112	8.8E-4
113	0.01533	113	0.00288	113	8.64E-4
114	0.01544	114	0.00287	114	8.66E-4
115	0.01552	115	0.00284	115	8.72E-4
116	0.01559	116	0.00285	116	8.64E-4
117	0.01571	117	0.00283	117	8.48E-4
118	0.01581	118	0.00279	118	8.32E-4
119	0.01592	119	0.0028	119	8.26E-4
120	0.01607	120	0.00278	120	8.3E-4
121	0.01617	121	0.00279	121	8.36E-4
122	0.01616	122	0.00282	122	8.08E-4
123	0.01618	123	0.00285	123	8.48E-4
124	0.01626	124	0.00287	124	8.64E-4
125	0.01621	125	0.00285	125	8.94E-4
126	0.01628	126	0.00283	126	9.14E-4
127	0.01623	127	0.00286	127	9.06E-4
128	0.01627	128	0.00282	128	9.34E-4
129	0.01637	129	0.00282	129	9.66E-4
130	0.01638	130	0.00281	130	9.28E-4
131	0.01643	131	0.00277	131	9.46E-4
132	0.01657	132	0.00281	132	9.24E-4
133	0.01648	133	0.00284	133	9.1E-4
134	0.01655	134	0.00288	134	9.28E-4
135	0.0166	135	0.00292	135	9.02E-4
136	0.01668	136	0.00292	136	8.94E-4
137	0.01684	137	0.00291	137	9.02E-4
138	0.01691	138	0.00297	138	8.9E-4
139	0.01693	139	0.00299	139	8.96E-4
140	0.01709	140	0.00303	140	9.38E-4
141	0.01704	141	0.00302	141	9.66E-4
142	0.01709	142	0.00303	142	9.7E-4
143	0.01697	143	0.00308	143	9.8E-4
144	0.01699	144	0.00312	144	9.7E-4
145	0.01715	145	0.00312	145	9.8E-4
146	0.01731	146	0.00314	146	0.00101
147	0.01737	147	0.00309	147	9.86E-4
148	0.01742	148	0.00307	148	9.52E-4
149	0.01753	149	0.00306	149	9.78E-4
150	0.01756	150	0.00308	150	9.76E-4
151	0.0175	151	0.0031	151	9.86E-4
152	0.01731	152	0.0031	152	9.98E-4
153	0.01721	153	0.00305	153	1E-3
154	0.01717	154	0.00313	154	9.94E-4
155	0.01732	155	0.00317	155	0.00101
156	0.01722	156	0.00321	156	9.8E-4
157	0.0174	157	0.00325	157	9.84E-4
158	0.01755	158	0.0032	158	9.96E-4
159	0.01761	159	0.00325	159	9.96E-4
160	0.01766	160	0.00331	160	0.00102
161	0.01766	161	0.00333	161	0.00101
162	0.01773	162	0.00338	162	0.001
163	0.01788	163	0.00338	163	0.00101
164	0.01798	164	0.00337	164	0.00103
165	0.01799	165	0.0034	165	0.00104
166	0.01796	166	0.00343	166	0.00103
167	0.01811	167	0.00346	167	0.00102
168	0.01817	168	0.00343	168	1E-3
169	0.01804	169	0.00344	169	0.00101
170	0.01806	170	0.0035	170	0.00104
171	0.01788	171	0.00352	171	0.00102
172	0.01785	172	0.00353	172	0.00103
173	0.01797	173	0.00358	173	0.00106
174	0.01802	174	0.00361	174	0.00104
175	0.01811	175	0.00362	175	0.00109
176	0.01826	176	0.00359	176	0.00111
177	0.01837	177	0.00358	177	0.00112
178	0.01851	178	0.00355	178	0.00112
179	0.01859	179	0.00353	179	0.00112
180	0.01867	180	0.00349	180	0.0011
181	0.0186	181	0.00353	181	0.00111
182	0.01874	182	0.00351	182	0.00109
183	0.01889	183	0.00355	183	0.00107
184	0.01894	184	0.00358	184	0.00109
185	0.01907	185	0.00365	185	0.00112
186	0.01917	186	0.0037	186	0.00113
187	0.01925	187	0.00368	187	0.00117
188	0.01929	188	0.00363	188	0.00116
189	0.01925	189	0.00365	189	0.00116
190	0.01921	190	0.00362	190	0.00117
191	0.0191	191	0.0036	191	0.00116
192	0.01901	192	0.00357	192	0.00113
193	0.01896	193	0.00363	193	0.00111
194	0.0189	194	0.00364	194	0.0011
195	0.01902	195	0.00373	195	0.00109
196	0.01912	196	0.00378	196	0.00114
197	0.01915	197	0.00382	197	0.00115
198	0.01924	198	0.00384	198	0.00115
199	0.01931	199	0.00386	199	0.00115
200	0.01958	200	0.00386	200	0.00117
201	0.01965	201	0.00389	201	0.00119
202	0.01971	202	0.00388	202	0.00127
203	0.01971	203	0.00383	203	0.00124
204	0.01978	204	0.00379	204	0.00128
205	0.01984	205	0.00379	205	0.00126
206	0.02018	206	0.0038	206	0.00129
207	0.02019	207	0.00381	207	0.00128
208	0.02039	208	0.00385	208	0.00124
209	0.02044	209	0.00384	209	0.00121
210	0.0205	210	0.00386	210	0.0012
211	0.02047	211	0.00388	211	0.0012
212	0.0205	212	0.00388	212	0.00118
213	0.02041	213	0.00381	213	0.00117
214	0.02028	214	0.00378	214	0.00117
215	0.02023	215	0.00376	215	0.00116
216	0.0203	216	0.00378	216	0.00117
217	0.02028	217	0.0038	217	0.00118
218	0.02048	218	0.00383	218	0.00118
219	0.02061	219	0.00385	219	0.00122
220	0.02064	220	0.00394	220	0.00121
221	0.02095	221	0.00395	221	0.00121
222	0.02108	222	0.00394	222	0.00123
223	0.02112	223	0.00391	223	0.0012
224	0.02129	224	0.00389	224	0.00122
225	0.02139	225	0.00389	225	0.00121
226	0.0215	226	0.00389	226	0.00122
227	0.0216	227	0.0039	227	0.00124
228	0.0215	228	0.00393	228	0.00127
229	0.02157	229	0.00403	229	0.00129
230	0.02167	230	0.00409	230	0.00132
231	0.02175	231	0.00416	231	0.00131
232	0.02168	232	0.00421	232	0.00132
233	0.02165	233	0.00425	233	0.00137
234	0.02156	234	0.00428	234	0.00137
235	0.02175	235	0.0043	235	0.00137
236	0.02182	236	0.00427	236	0.00137
237	0.02193	237	0.00424	237	0.0014
238	0.02195	238	0.00428	238	0.00138
239	0.0219	239	0.00422	239	0.0014
240	0.02196	240	0.0042	240	0.00135
241	0.02212	241	0.0042	241	0.00137
242	0.02218	242	0.00421	242	0.00137
243	0.02205	243	0.00425	243	0.00138
244	0.02201	244	0.00429	244	0.00141
245	0.02201	245	0.00434	245	0.00147
246	0.02231	246	0.00443	246	0.00147
247	0.02238	247	0.00443	247	0.00152
248	0.02243	248	0.00445	248	0.00152
249	0.02248	249	0.00444	249	0.00156
250	0.02269	250	0.0044	250	0.0016
251	0.02271	251	0.00436	251	0.00158
252	0.02283	252	0.00427	252	0.00158
253	0.02287	253	0.00427	253	0.00161
254	0.02302	254	0.00426	254	0.00159
255	0.02309	255	0.00428	255	0.0016
256	0.02311	256	0.00425	256	0.00161
257	0.02312	257	0.00432	257	0.00158
258	0.02313	258	0.00433	258	0.00159
259	0.02323	259	0.00438	259	0.00159
260	0.0233	260	0.00433	260	0.00159
261	0.02324	261	0.00434	261	0.0016
262	0.02328	262	0.00434	262	0.00161
263	0.02323	263	0.00438	263	0.00158
264	0.02331	264	0.0043	264	0.0016
265	0.02354	265	0.00439	265	0.00162
266	0.02356	266	0.00435	266	0.00159
267	0.02345	267	0.00438	267	0.00157
268	0.02359	268	0.00439	268	0.0016
269	0.02367	269	0.0044	269	0.00159
270	0.02375	270	0.00438	270	0.00163
271	0.0237	271	0.00442	271	0.00164
272	0.02362	272	0.00434	272	0.00162
273	0.02376	273	0.0044	273	0.00163
274	0.02402	274	0.00442	274	0.00163
275	0.02407	275	0.00446	275	0.0016
276	0.02415	276	0.00447	276	0.00165
277	0.0243	277	0.00448	277	0.00159
278	0.02443	278	0.00447	278	0.00161
279	0.02462	279	0.00451	279	0.00161
280	0.02455	280	0.00452	280	0.00163
281	0.02458	281	0.00458	281	0.0017
282	0.02465	282	0.00456	282	0.0017
283	0.02462	283	0.00461	283	0.00167
284	0.02467	284	0.00464	284	0.00171
285	0.02493	285	0.0047	285	0.0017
286	0.02495	286	0.00473	286	0.00172
287	0.02502	287	0.00471	287	0.00175
288	0.02502	288	0.00466	288	0.00171
289	0.02504	289	0.00473	289	0.00176
290	0.02512	290	0.00479	290	0.0018
291	0.02506	291	0.00485	291	0.00178
292	0.02502	292	0.00486	292	0.00173
293	0.02497	293	0.00488	293	0.00174
294	0.02509	294	0.00496	294	0.00173
295	0.02503	295	0.00501	295	0.00175
296	0.02505	296	0.00498	296	0.00175
297	0.02513	297	0.00489	297	0.00172
298	0.0253	298	0.00487	298	0.00174
299	0.02538	299	0.00484	299	0.00179
300	0.02535	300	0.00484	300	0.00179
301	0.02522	301	0.00478	301	0.00179
302	0.0252	302	0.0048	302	0.00181
303	0.02532	303	0.00481	303	0.00181
304	0.02525	304	0.00484	304	0.00184
305	0.02523	305	0.00484	305	0.00184
306	0.02529	306	0.00486	306	0.00183
307	0.02554	307	0.00488	307	0.00183
308	0.02575	308	0.00495	308	0.00184
309	0.02597	309	0.00497	309	0.0018
310	0.0259	310	0.00498	310	0.00181
311	0.02599	311	0.00506	311	0.0018
312	0.02592	312	0.00509	312	0.0018
313	0.02586	313	0.00521	313	0.0018
314	0.02574	314	0.00523	314	0.00182
315	0.02586	315	0.00522	315	0.0018
316	0.02593	316	0.00524	316	0.00189
317	0.02611	317	0.0053	317	0.00187
318	0.0261	318	0.00524	318	0.00188
319	0.02624	319	0.00524	319	0.00187
320	0.02606	320	0.00516	320	0.00189
321	0.02607	321	0.00514	321	0.00188
322	0.02624	322	0.0052	322	0.0019
323	0.0262	323	0.00519	323	0.00188
324	0.02608	324	0.00518	324	0.00191
325	0.02623	325	0.00524	325	0.00189
326	0.02634	326	0.00531	326	0.00191
327	0.02654	327	0.00534	327	0.00194
328	0.0267	328	0.00542	328	0.00197
329	0.02657	329	0.00535	329	0.00195
330	0.02652	330	0.00535	330	0.00197
331	0.02666	331	0.00542	331	0.00192
332	0.02671	332	0.00543	332	0.00195
333	0.02671	333	0.00543	333	0.00194
334	0.02689	334	0.00548	334	0.00192
335	0.02699	335	0.00548	335	0.00188
336	0.02702	336	0.00562	336	0.00193
337	0.02715	337	0.00559	337	0.00189
338	0.02732	338	0.00556	338	0.00195
339	0.02725	339	0.00558	339	0.00194
340	0.02733	340	0.00561	340	0.00196
341	0.02719	341	0.0056	341	0.00199
342	0.02729	342	0.00564	342	0.00203
343	0.02728	343	0.00558	343	0.00204
344	0.02728	344	0.00572	344	0.00202
345	0.02721	345	0.00578	345	0.00199
346	0.02728	346	0.00579	346	0.00197
347	0.02749	347	0.00578	347	0.00196
348	0.02768	348	0.00579	348	0.00195
349	0.02769	349	0.0058	349	0.00195
350	0.02783	350	0.00578	350	0.00193
351	0.02794	351	0.00573	351	0.00196
352	0.02803	352	0.00572	352	0.002
353	0.02823	353	0.00575	353	0.00204
354	0.02811	354	0.00582	354	0.00206
355	0.02809	355	0.00582	355	0.0021
356	0.02809	356	0.00584	356	0.00206
357	0.02812	357	0.00588	357	0.00207
358	0.02814	358	0.00593	358	0.00205
359	0.02816	359	0.0059	359	0.00201
360	0.02821	360	0.0059	360	0.00203
361	0.02834	361	0.00592	361	0.00208
362	0.02847	362	0.00597	362	0.00203
363	0.02838	363	0.00599	363	0.00206
364	0.02852	364	0.00607	364	0.00212
365	0.02853	365	0.00604	365	0.00218
366	0.02867	366	0.00612	366	0.00223
367	0.02864	367	0.00618	367	0.0022
368	0.02872	368	0.00619	368	0.00219
369	0.02884	369	0.00621	369	0.00222
370	0.02908	370	0.0062	370	0.00222
371	0.02918	371	0.00623	371	0.00219
372	0.02934	372	0.00634	372	0.00216
373	0.02934	373	0.00637	373	0.00212
374	0.02946	374	0.00626	374	0.0022
375	0.02956	375	0.00628	375	0.00215
376	0.02959	376	0.00628	376	0.00213
377	0.02964	377	0.00633	377	0.00219
378	0.02968	378	0.00624	378	0.00219
379	0.02989	379	0.00624	379	0.00219
380	0.02994	380	0.00625	380	0.00227
381	0.03002	381	0.00636	381	0.0022
382	0.02998	382	0.00635	382	0.00225
383	0.02995	383	0.00639	383	0.00224
384	0.03001	384	0.00633	384	0.00219
385	0.02993	385	0.00641	385	0.00214
386	0.02979	386	0.00629	386	0.00214
387	0.03011	387	0.00632	387	0.00211
388	0.03018	388	0.0063	388	0.00211
389	0.03039	389	0.00629	389	0.00209
390	0.03058	390	0.00627	390	0.00215
391	0.03069	391	0.00634	391	0.00219
392	0.03079	392	0.00631	392	0.00226
393	0.03101	393	0.00647	393	0.00233
394	0.03098	394	0.00653	394	0.00236
395	0.03106	395	0.00661	395	0.00241
396	0.031	396	0.00666	396	0.0024
397	0.031	397	0.00671	397	0.00234
398	0.03113	398	0.00667	398	0.00232
399	0.03136	399	0.00672	399	0.00229
400	0.03151	400	0.00664	400	0.0023
401	0.03141	401	0.00657	401	0.00227
402	0.03142	402	0.00659	402	0.00222
403	0.03149	403	0.00663	403	0.00226
404	0.03151	404	0.00664	404	0.00229
405	0.0314	405	0.00669	405	0.00233
406	0.03119	406	0.00674	406	0.00236
407	0.03101	407	0.00677	407	0.00232
408	0.03096	408	0.00673	408	0.00234
409	0.03088	409	0.00665	409	0.00239
410	0.0309	410	0.00663	410	0.00237
411	0.03093	411	0.00661	411	0.00239
412	0.03102	412	0.0066	412	0.00235
413	0.031	413	0.00656	413	0.0024
414	0.03111	414	0.00661	414	0.00242
415	0.03109	415	0.00663	415	0.00242
416	0.03129	416	0.00668	416	0.00244
417	0.0313	417	0.00666	417	0.00245
418	0.03132	418	0.00671	418	0.00244
419	0.03152	419	0.00675	419	0.00243
420	0.03162	420	0.00681	420	0.00237
421	0.03165	421	0.00679	421	0.00235
422	0.03168	422	0.0069	422	0.00236
423	0.0317	423	0.00695	423	0.00237
424	0.03169	424	0.00706	424	0.00238
425	0.03176	425	0.00706	425	0.00242
426	0.03158	426	0.00707	426	0.00246
427	0.03162	427	0.00702	427	0.00244
428	0.03163	428	0.00708	428	0.00245
429	0.03163	429	0.00706	429	0.00246
430	0.03155	430	0.00703	430	0.00243
431	0.0316	431	0.007	431	0.0024
432	0.03145	432	0.00699	432	0.00237
433	0.03141	433	0.007	433	0.00236
434	0.03145	434	0.00699	434	0.00242
435	0.03151	435	0.00694	435	0.00241
436	0.03181	436	0.0069	436	0.00241
437	0.03169	437	0.00691	437	0.00239
438	0.03177	438	0.00685	438	0.0024
439	0.03195	439	0.00691	439	0.00236
440	0.03206	440	0.00694	440	0.00238
441	0.03215	441	0.00706	441	0.00236
442	0.03203	442	0.00705	442	0.00239
443	0.03193	443	0.00706	443	0.0024
444	0.03214	444	0.00706	444	0.00241
445	0.03208	445	0.00712	445	0.00247
446	0.03216	446	0.00711	446	0.00251
447	0.03209	447	0.00699	447	0.00252
448	0.03218	448	0.00693	448	0.00252
449	0.03248	449	0.00702	449	0.00251
450	0.03262	450	0.00701	450	0.00252
451	0.03267	451	0.00704	451	0.00255
452	0.03273	452	0.00698	452	0.00254
453	0.03285	453	0.00699	453	0.00258
454	0.03301	454	0.0071	454	0.00258
455	0.03301	455	0.00705	455	0.00257
456	0.03293	456	0.00699	456	0.00263
457	0.03289	457	0.00699	457	0.00259
458	0.03301	458	0.00705	458	0.00256
459	0.03312	459	0.00711	459	0.00251
460	0.03306	460	0.00717	460	0.0025
461	0.03311	461	0.00717	461	0.00252
462	0.03315	462	0.00724	462	0.00252
463	0.03313	463	0.0073	463	0.00248
464	0.03317	464	0.00736	464	0.00251
465	0.03321	465	0.00728	465	0.00253
466	0.03327	466	0.00727	466	0.00261
467	0.03333	467	0.00728	467	0.00259
468	0.03365	468	0.00732	468	0.00256
469	0.03369	469	0.00731	469	0.00259
470	0.0339	470	0.00734	470	0.00261
471	0.03401	471	0.00734	471	0.00262
472	0.03406	472	0.00739	472	0.00263
473	0.03412	473	0.00735	473	0.00262
474	0.03413	474	0.00736	474	0.00264
475	0.03405	475	0.00736	475	0.00267
476	0.03418	476	0.00747	476	0.00265
477	0.03407	477	0.00752	477	0.00264
478	0.03426	478	0.0076	478	0.00266
479	0.03418	479	0.00769	479	0.00266
480	0.03425	480	0.00789	480	0.00267
481	0.03432	481	0.00793	481	0.00264
482	0.03409	482	0.00801	482	0.0026
483	0.03407	483	0.00804	483	0.00256
484	0.03406	484	0.00811	484	0.00259
485	0.03407	485	0.0081	485	0.00264
486	0.03426	486	0.00806	486	0.00267
487	0.0342	487	0.0079	487	0.00269
488	0.03426	488	0.00784	488	0.00275
489	0.03435	489	0.00777	489	0.00276
490	0.03442	490	0.00774	490	0.00285
491	0.03469	491	0.00774	491	0.00284
492	0.03468	492	0.00771	492	0.00281
493	0.0347	493	0.0077	493	0.0028
494	0.03484	494	0.0077	494	0.00279
495	0.03498	495	0.00766	495	0.00283
496	0.03513	496	0.00777	496	0.00286
497	0.03512	497	0.00776	497	0.00282
498	0.03508	498	0.0077	498	0.00279
499	0.0351	499	0.00783	499	0.00277
500	0.03526	500	0.00787	500	0.00273
501	0.03525	501	0.00807	501	0.00277
502	0.03529	502	0.00822	502	0.00272
503	0.03534	503	0.00822	503	0.00271
504	0.03539	504	0.00825	504	0.00273
505	0.03539	505	0.00824	505	0.00276
506	0.03547	506	0.00823	506	0.0028
507	0.0355	507	0.00831	507	0.00282
508	0.03556	508	0.00823	508	0.00281
509	0.03562	509	0.00813	509	0.00288
510	0.03567	510	0.0081	510	0.00291
511	0.03597	511	0.00819	511	0.00295
512	0.03599	512	0.00825	512	0.003
513	0.03616	513	0.00829	513	0.00299
514	0.03604	514	0.00835	514	0.00305
515	0.03607	515	0.0084	515	0.00306
516	0.03601	516	0.00847	516	0.00299
517	0.03607	517	0.00852	517	0.00299
518	0.03602	518	0.00846	518	0.00295
519	0.03628	519	0.00852	519	0.00297
520	0.0363	520	0.00851	520	0.003
521	0.03661	521	0.00845	521	0.00299
522	0.03687	522	0.00844	522	0.003
523	0.0371	523	0.00846	523	0.00303
524	0.03717	524	0.00844	524	0.00307
525	0.03714	525	0.00853	525	0.0031
526	0.03711	526	0.00846	526	0.00306
527	0.03711	527	0.00843	527	0.00306
528	0.03695	528	0.00847	528	0.00309
529	0.03683	529	0.00847	529	0.00307
530	0.03684	530	0.00864	530	0.00312
531	0.03688	531	0.00864	531	0.00308
532	0.03701	532	0.00864	532	0.00311
533	0.03724	533	0.00873	533	0.00317
534	0.0373	534	0.00877	534	0.00313
535	0.03744	535	0.00871	535	0.00309
536	0.03753	536	0.00873	536	0.00307
537	0.03745	537	0.0086	537	0.00303
538	0.03752	538	0.00874	538	0.00306
539	0.03762	539	0.00881	539	0.00305
540	0.03773	540	0.00879	540	0.003
541	0.03783	541	0.00878	541	0.00305
542	0.03784	542	0.0088	542	0.00307
543	0.03791	543	0.00887	543	0.00312
544	0.03807	544	0.00896	544	0.00315
545	0.03816	545	0.00889	545	0.00314
546	0.03809	546	0.00889	546	0.00313
547	0.0378	547	0.00882	547	0.00315
548	0.03744	548	0.00881	548	0.00317
549	0.0374	549	0.0089	549	0.00317
550	0.03742	550	0.00876	550	0.00319
551	0.03731	551	0.00863	551	0.00317
552	0.03716	552	0.00864	552	0.00318
553	0.03716	553	0.00859	553	0.00319
554	0.03717	554	0.00864	554	0.00323
555	0.03748	555	0.0086	555	0.00321
556	0.03755	556	0.00855	556	0.00321
557	0.03772	557	0.00861	557	0.00317
558	0.03797	558	0.00859	558	0.00324
559	0.03831	559	0.00852	559	0.00329
560	0.0384	560	0.00853	560	0.0033
561	0.03863	561	0.00861	561	0.0033
562	0.03864	562	0.00866	562	0.00332
563	0.03875	563	0.00867	563	0.00331
564	0.03871	564	0.00874	564	0.00334
565	0.03881	565	0.00881	565	0.00336
566	0.03876	566	0.00887	566	0.00331
567	0.03884	567	0.00889	567	0.00335
568	0.03872	568	0.00881	568	0.00334
569	0.03901	569	0.00882	569	0.00335
570	0.0392	570	0.0088	570	0.00339
571	0.03922	571	0.00875	571	0.00338
572	0.03914	572	0.0088	572	0.00339
573	0.03909	573	0.00878	573	0.0034
574	0.03906	574	0.00873	574	0.00338
575	0.03917	575	0.00872	575	0.00337
576	0.039	576	0.00873	576	0.0034
577	0.03897	577	0.00879	577	0.00342
578	0.03897	578	0.00882	578	0.00342
579	0.03903	579	0.00887	579	0.0034
580	0.03907	580	0.0089	580	0.00345
581	0.03915	581	0.00893	581	0.00347
582	0.03934	582	0.00904	582	0.00348
583	0.03957	583	0.00912	583	0.00351
584	0.03956	584	0.00917	584	0.00349
585	0.03954	585	0.00925	585	0.00347
586	0.03968	586	0.00918	586	0.00352
587	0.0398	587	0.00918	587	0.00353
588	0.04009	588	0.00928	588	0.00351
589	0.04	589	0.00919	589	0.00353
590	0.04003	590	0.00919	590	0.00351
591	0.03997	591	0.0092	591	0.00352
592	0.04	592	0.0092	592	0.00357
593	0.03969	593	0.00929	593	0.00353
594	0.03974	594	0.0093	594	0.0036
595	0.03956	595	0.00925	595	0.00363
596	0.03963	596	0.00931	596	0.00362
597	0.03966	597	0.00925	597	0.00362
598	0.0399	598	0.0092	598	0.00368
599	0.03992	599	0.00925	599	0.0037
600	0.04012	600	0.00925	600	0.0037
601	0.04011	601	0.00931	601	0.00366
602	0.04027	602	0.00935	602	0.00364
603	0.04044	603	0.00932	603	0.00367
604	0.04034	604	0.00943	604	0.00369
605	0.04025	605	0.00946	605	0.00367
606	0.04055	606	0.00946	606	0.00368
607	0.04072	607	0.00945	607	0.00375
608	0.04076	608	0.00941	608	0.00377
609	0.04078	609	0.00928	609	0.00382
610	0.04066	610	0.00928	610	0.00379
611	0.04086	611	0.00922	611	0.00383
612	0.04098	612	0.00919	612	0.00383
613	0.04091	613	0.00914	613	0.00386
614	0.04094	614	0.00919	614	0.0038
615	0.04106	615	0.00924	615	0.00375
616	0.04118	616	0.0093	616	0.00371
617	0.04149	617	0.00931	617	0.00378
618	0.04147	618	0.00933	618	0.00379
619	0.04144	619	0.0094	619	0.00379
620	0.0415	620	0.00947	620	0.00374
621	0.0415	621	0.00951	621	0.00376
622	0.04165	622	0.00953	622	0.00378
623	0.04165	623	0.00956	623	0.00381
624	0.04147	624	0.00973	624	0.00384
625	0.04146	625	0.00975	625	0.00385
626	0.04159	626	0.00983	626	0.00385
627	0.04158	627	0.00985	627	0.00387
628	0.04164	628	0.00976	628	0.00384
629	0.04164	629	0.0097	629	0.00388
630	0.04164	630	0.00967	630	0.00385
631	0.04175	631	0.00967	631	0.00388
632	0.04182	632	0.00962	632	0.00384
633	0.04187	633	0.00954	633	0.00385
634	0.0419	634	0.00945	634	0.00384
635	0.04176	635	0.00948	635	0.00386
636	0.04174	636	0.00956	636	0.00384
637	0.04166	637	0.0096	637	0.00388
638	0.04157	638	0.00959	638	0.00385
639	0.04148	639	0.00967	639	0.00389
640	0.04153	640	0.00964	640	0.00391
641	0.04148	641	0.00968	641	0.00391
642	0.04171	642	0.00975	642	0.00395
643	0.04164	643	0.00977	643	0.00397
644	0.04161	644	0.00983	644	0.00398
645	0.04182	645	0.00983	645	0.00398
646	0.04197	646	0.00984	646	0.00394
647	0.04191	647	0.00992	647	0.00395
648	0.04206	648	0.0099	648	0.00402
649	0.04205	649	0.00986	649	0.00401
650	0.04217	650	0.00995	650	0.00397
651	0.04248	651	0.00991	651	0.00393
652	0.0426	652	0.00984	652	0.00395
653	0.04281	653	0.00981	653	0.00399
654	0.04296	654	0.00989	654	0.00405
655	0.04306	655	0.00995	655	0.004
656	0.04303	656	0.01003	656	0.00402
657	0.04312	657	0.00999	657	0.00413
658	0.04303	658	0.00996	658	0.00412
659	0.04287	659	0.00997	659	0.00409
660	0.04272	660	0.00994	660	0.00406
661	0.04279	661	0.00987	661	0.00397
662	0.04264	662	0.00986	662	0.00401
663	0.04269	663	0.00979	663	0.00404
664	0.04257	664	0.00977	664	0.00395
665	0.04245	665	0.00988	665	0.00403
666	0.04239	666	0.0099	666	0.00405
667	0.04227	667	0.01001	667	0.00409
668	0.04205	668	0.01012	668	0.00411
669	0.04193	669	0.01012	669	0.00408
670	0.04174	670	0.01012	670	0.00403
671	0.04181	671	0.01014	671	0.00403
672	0.04195	672	0.01012	672	0.00401
673	0.04197	673	0.01016	673	0.00403
674	0.04198	674	0.01012	674	0.00399
675	0.04204	675	0.01003	675	0.00399
676	0.04233	676	0.01009	676	0.00399
677	0.04253	677	0.01015	677	0.00398
678	0.04252	678	0.01017	678	0.00403
679	0.04265	679	0.01025	679	0.00403
680	0.04281	680	0.01026	680	0.00399
681	0.04318	681	0.01024	681	0.00395
682	0.04343	682	0.01029	682	0.00396
683	0.04336	683	0.0103	683	0.00398
684	0.04351	684	0.01031	684	0.00398
685	0.04359	685	0.01036	685	0.00398
686	0.04334	686	0.01029	686	0.00394
687	0.04326	687	0.0103	687	0.004
688	0.04304	688	0.01048	688	0.00404
689	0.04281	689	0.01057	689	0.00403
690	0.04299	690	0.01056	690	0.00404
691	0.04276	691	0.01059	691	0.00406
692	0.04294	692	0.01053	692	0.00403
693	0.04319	693	0.01059	693	0.00403
694	0.04332	694	0.01067	694	0.00403
695	0.04343	695	0.01066	695	0.004
696	0.04347	696	0.0105	696	0.00404
697	0.04347	697	0.01048	697	0.00403
698	0.04349	698	0.01045	698	0.00407
699	0.04362	699	0.01052	699	0.00408
700	0.04369	700	0.01064	700	0.00411
701	0.04376	701	0.01071	701	0.00408
702	0.04373	702	0.0107	702	0.00414
703	0.0438	703	0.01083	703	0.00414
704	0.04383	704	0.01084	704	0.00417
705	0.04405	705	0.01089	705	0.00412
706	0.0439	706	0.01086	706	0.00414
707	0.0439	707	0.01075	707	0.00408
708	0.04397	708	0.01068	708	0.00414
709	0.0441	709	0.01067	709	0.00415
710	0.04424	710	0.01064	710	0.00417
711	0.0443	711	0.01067	711	0.00422
712	0.04444	712	0.0107	712	0.00423
713	0.04454	713	0.01081	713	0.00424
714	0.04474	714	0.01086	714	0.0043
715	0.04479	715	0.01094	715	0.00425
716	0.04481	716	0.01101	716	0.00421
717	0.04501	717	0.01109	717	0.00422
718	0.04497	718	0.01124	718	0.00414
719	0.04503	719	0.01127	719	0.00414
720	0.04508	720	0.01132	720	0.00419
721	0.04489	721	0.01131	721	0.00421
722	0.04491	722	0.0113	722	0.00417
723	0.04497	723	0.01125	723	0.00416
724	0.04479	724	0.01122	724	0.00415
725	0.04482	725	0.01111	725	0.00417
726	0.04473	726	0.01113	726	0.00416
727	0.04465	727	0.01111	727	0.00408
728	0.04466	728	0.01122	728	0.00405
729	0.04481	729	0.01124	729	0.00414
730	0.04496	730	0.0113	730	0.00415
731	0.04499	731	0.0114	731	0.00412
732	0.0452	732	0.01148	732	0.00414
733	0.04535	733	0.01145	733	0.00424
734	0.04533	734	0.01136	734	0.00425
735	0.04559	735	0.01127	735	0.00423
736	0.0456	736	0.01126	736	0.00423
737	0.04549	737	0.01126	737	0.00431
738	0.04578	738	0.0112	738	0.00439
739	0.04569	739	0.01118	739	0.00439
740	0.04579	740	0.01129	740	0.00433
741	0.04603	741	0.01138	741	0.00438
742	0.04602	742	0.01147	742	0.00445
743	0.04604	743	0.01154	743	0.00438
744	0.04597	744	0.01153	744	0.00431
745	0.0457	745	0.01162	745	0.0043
746	0.04588	746	0.01171	746	0.00433
747	0.04597	747	0.0118	747	0.00433
748	0.04593	748	0.01176	748	0.00425
749	0.04578	749	0.01178	749	0.00418
750	0.04577	750	0.01174	750	0.00424
751	0.0461	751	0.01183	751	0.00427
752	0.04622	752	0.01191	752	0.00425
753	0.04627	753	0.01184	753	0.00425
754	0.04613	754	0.01177	754	0.00425
755	0.04622	755	0.0118	755	0.00427
756	0.04639	756	0.01182	756	0.00429
757	0.0465	757	0.01188	757	0.00429
758	0.04647	758	0.01189	758	0.00432
759	0.04664	759	0.01184	759	0.00432
760	0.04676	760	0.01188	760	0.0043
761	0.04695	761	0.0118	761	0.00433
762	0.04728	762	0.01188	762	0.00436
763	0.04758	763	0.01193	763	0.00448
764	0.04762	764	0.01194	764	0.00449
765	0.0477	765	0.01189	765	0.00447
766	0.04768	766	0.0119	766	0.0044
767	0.04777	767	0.01195	767	0.00444
768	0.04782	768	0.01215	768	0.00441
769	0.04749	769	0.01218	769	0.00441
770	0.04747	770	0.01208	770	0.00436
771	0.04746	771	0.01207	771	0.00432
772	0.04747	772	0.01204	772	0.00428
773	0.04753	773	0.01209	773	0.00427
774	0.04743	774	0.01218	774	0.00425
775	0.04732	775	0.01205	775	0.00421
776	0.04756	776	0.0121	776	0.00422
777	0.04761	777	0.01214	777	0.00419
778	0.04762	778	0.01212	778	0.00419
779	0.04775	779	0.01219	779	0.00419
780	0.04797	780	0.01215	780	0.00425
781	0.04801	781	0.01211	781	0.00416
782	0.04821	782	0.01224	782	0.00414
783	0.04824	783	0.01212	783	0.00416
784	0.04821	784	0.01215	784	0.00415
785	0.04845	785	0.0122	785	0.00418
786	0.04843	786	0.01227	786	0.00424
787	0.04836	787	0.01227	787	0.00426
788	0.04846	788	0.01233	788	0.00434
789	0.04867	789	0.01226	789	0.00439
790	0.04852	790	0.01235	790	0.00445
791	0.04859	791	0.01247	791	0.00444
792	0.04853	792	0.01256	792	0.00445
793	0.04873	793	0.01253	793	0.00444
794	0.04886	794	0.01262	794	0.00443
795	0.04886	795	0.01261	795	0.00444
796	0.04878	796	0.01254	796	0.00442
797	0.04902	797	0.01258	797	0.00436
798	0.04914	798	0.01248	798	0.00432
799	0.04928	799	0.01246	799	0.00435
800	0.04939	800	0.01247	800	0.00435
801	0.04956	801	0.01233	801	0.00435
802	0.04976	802	0.01225	802	0.00433
803	0.04982	803	0.01226	803	0.00429
804	0.05024	804	0.01215	804	0.00427
805	0.05017	805	0.01211	805	0.00431
806	0.05008	806	0.01205	806	0.00425
807	0.05004	807	0.01205	807	0.0042
808	0.05029	808	0.01219	808	0.00424
809	0.05036	809	0.01225	809	0.00422
810	0.05047	810	0.01227	810	0.00433
811	0.05014	811	0.01236	811	0.00433
812	0.05001	812	0.0124	812	0.00434
813	0.05023	813	0.01244	813	0.00435
814	0.05027	814	0.01249	814	0.00433
815	0.04988	815	0.01241	815	0.0043
816	0.05009	816	0.01243	816	0.00429
817	0.0503	817	0.01249	817	0.00424
818	0.0504	818	0.01255	818	0.00424
819	0.05081	819	0.01251	819	0.00421
820	0.05098	820	0.01252	820	0.00423
821	0.05098	821	0.01243	821	0.00425
822	0.05131	822	0.01247	822	0.00419
823	0.05122	823	0.01243	823	0.00423
824	0.05117	824	0.01242	824	0.00427
825	0.05151	825	0.01228	825	0.0043
826	0.05144	826	0.01235	826	0.00429
827	0.05114	827	0.01234	827	0.00424
828	0.05118	828	0.0125	828	0.00423
829	0.05114	829	0.01249	829	0.0043
830	0.0512	830	0.0125	830	0.00435
831	0.05129	831	0.01257	831	0.00437
832	0.05104	832	0.0126	832	0.00443
833	0.05103	833	0.01273	833	0.00448
834	0.05116	834	0.0128	834	0.00453
835	0.05107	835	0.01278	835	0.00458
836	0.05117	836	0.01291	836	0.00463
837	0.05116	837	0.01296	837	0.00458
838	0.05116	838	0.01301	838	0.00452
839	0.0514	839	0.01318	839	0.00445
840	0.05154	840	0.01315	840	0.00445
841	0.05161	841	0.01318	841	0.00447
842	0.0519	842	0.01321	842	0.00444
843	0.05207	843	0.0131	843	0.00438
844	0.05217	844	0.01306	844	0.00446
845	0.05237	845	0.01302	845	0.00444
846	0.05213	846	0.01305	846	0.00439
847	0.05235	847	0.0131	847	0.00437
848	0.05249	848	0.01297	848	0.0044
849	0.0525	849	0.01294	849	0.00446
850	0.05224	850	0.01302	850	0.00449
851	0.05227	851	0.01307	851	0.0044
852	0.05215	852	0.01303	852	0.00444
853	0.05231	853	0.01289	853	0.00455
854	0.05226	854	0.01276	854	0.00455
855	0.05227	855	0.01292	855	0.00451
856	0.05217	856	0.01286	856	0.00454
857	0.05233	857	0.01282	857	0.0045
858	0.05219	858	0.01285	858	0.00459
859	0.05214	859	0.01294	859	0.00457
860	0.05218	860	0.01305	860	0.0046
861	0.05214	861	0.01311	861	0.00466
862	0.05219	862	0.01307	862	0.00472
863	0.05213	863	0.0131	863	0.00469
864	0.05205	864	0.01317	864	0.00472
865	0.05223	865	0.01304	865	0.00474
866	0.05247	866	0.01298	866	0.00479
867	0.05274	867	0.013	867	0.0048
868	0.05287	868	0.01308	868	0.00484
869	0.05288	869	0.01309	869	0.00486
870	0.05303	870	0.01317	870	0.00488
871	0.05334	871	0.01316	871	0.0049
872	0.05338	872	0.01336	872	0.00487
873	0.05348	873	0.01351	873	0.00491
874	0.05321	874	0.01349	874	0.00492
875	0.05315	875	0.01354	875	0.00495
876	0.05327	876	0.01356	876	0.00495
877	0.05345	877	0.01355	877	0.00495
878	0.0532	878	0.0136	878	0.00498
879	0.0532	879	0.01354	879	0.00502
880	0.05295	880	0.0134	880	0.00503
881	0.05316	881	0.01346	881	0.00505
882	0.05324	882	0.01347	882	0.00503
883	0.05332	883	0.01355	883	0.00504
884	0.05337	884	0.01362	884	0.00509
885	0.05354	885	0.01353	885	0.00505
886	0.05364	886	0.01357	886	0.00506
887	0.05374	887	0.01362	887	0.00502
888	0.0538	888	0.01357	888	0.00503
889	0.05378	889	0.01353	889	0.005
890	0.05371	890	0.01352	890	0.00493
891	0.05361	891	0.01346	891	0.00493
892	0.05361	892	0.01361	892	0.00496
893	0.05345	893	0.01366	893	0.00494
894	0.05357	894	0.01363	894	0.00494
895	0.0533	895	0.01373	895	0.00495
896	0.05307	896	0.01372	896	0.00507
897	0.05302	897	0.01375	897	0.00515
898	0.05296	898	0.01385	898	0.00511
899	0.05281	899	0.01386	899	0.00517
900	0.05298	900	0.01374	900	0.00518
901	0.05284	901	0.01377	901	0.00522
902	0.05308	902	0.01373	902	0.00519
903	0.05337	903	0.01368	903	0.00514
904	0.05341	904	0.01363	904	0.00519
905	0.05351	905	0.01356	905	0.00519
906	0.05348	906	0.01353	906	0.00514
907	0.05354	907	0.01363	907	0.00521
908	0.05365	908	0.01357	908	0.00517
909	0.05356	909	0.01354	909	0.00517
910	0.05346	910	0.01358	910	0.00513
911	0.05352	911	0.01353	911	0.00517
912	0.05356	912	0.01353	912	0.00523
913	0.05384	913	0.01363	913	0.00528
914	0.05391	914	0.01368	914	0.00527
915	0.05391	915	0.01388	915	0.00531
916	0.05403	916	0.01386	916	0.00528
917	0.05423	917	0.01386	917	0.00529
918	0.05423	918	0.014	918	0.0052
919	0.05432	919	0.01406	919	0.00521
920	0.05444	920	0.01391	920	0.00521
921	0.05434	921	0.01402	921	0.00525
922	0.05434	922	0.01399	922	0.00527
923	0.05423	923	0.01417	923	0.00545
924	0.05408	924	0.01427	924	0.00545
925	0.05422	925	0.01425	925	0.00546
926	0.05452	926	0.01426	926	0.00553
927	0.05452	927	0.01436	927	0.00552
928	0.05443	928	0.01432	928	0.00551
929	0.05425	929	0.01429	929	0.0055
930	0.05438	930	0.01425	930	0.0054
931	0.05442	931	0.01437	931	0.00544
932	0.05422	932	0.01439	932	0.00549
933	0.05378	933	0.01442	933	0.00543
934	0.05361	934	0.01444	934	0.00547
935	0.0537	935	0.01444	935	0.00544
936	0.0537	936	0.01444	936	0.00546
937	0.05371	937	0.01446	937	0.00553
938	0.05393	938	0.01455	938	0.0055
939	0.05396	939	0.01463	939	0.00552
940	0.05423	940	0.01475	940	0.00555
941	0.05416	941	0.01478	941	0.00556
942	0.05427	942	0.01472	942	0.00559
943	0.05445	943	0.01476	943	0.00572
944	0.05428	944	0.01477	944	0.0057
945	0.05422	945	0.01469	945	0.00577
946	0.0545	946	0.01473	946	0.00581
947	0.05429	947	0.0146	947	0.00581
948	0.05466	948	0.0146	948	0.00581
949	0.0547	949	0.01464	949	0.0059
950	0.05489	950	0.01465	950	0.00586
951	0.05508	951	0.01467	951	0.0058
952	0.05507	952	0.0147	952	0.00581
953	0.055	953	0.01468	953	0.00579
954	0.05504	954	0.0148	954	0.00576
955	0.0547	955	0.01489	955	0.00581
956	0.05475	956	0.01495	956	0.00578
957	0.05456	957	0.01515	957	0.00575
958	0.05455	958	0.01528	958	0.00581
959	0.05475	959	0.01527	959	0.0058
960	0.05489	960	0.01532	960	0.00583
961	0.05513	961	0.01534	961	0.00586
962	0.05531	962	0.01542	962	0.00587
963	0.05522	963	0.01557	963	0.00589
964	0.05545	964	0.01562	964	0.00583
965	0.05558	965	0.01563	965	0.00591
966	0.05534	966	0.01555	966	0.00588
967	0.0552	967	0.01568	967	0.00588
968	0.05509	968	0.01572	968	0.00588
969	0.0552	969	0.01575	969	0.00584
970	0.05538	970	0.0157	970	0.00582
971	0.05533	971	0.01562	971	0.00594
972	0.05544	972	0.01555	972	0.00594
973	0.0555	973	0.01564	973	0.00598
974	0.05578	974	0.01556	974	0.00599
975	0.05594	975	0.01559	975	0.00604
976	0.05599	976	0.01553	976	0.00605
977	0.05591	977	0.01556	977	0.00604
978	0.05612	978	0.01564	978	0.00599
979	0.05613	979	0.01563	979	0.00597
980	0.05629	980	0.01575	980	0.00601
981	0.05622	981	0.01585	981	0.00601
982	0.05634	982	0.01589	982	0.00595
983	0.05638	983	0.01606	983	0.00597
984	0.05652	984	0.01619	984	0.00606
985	0.05638	985	0.0162	985	0.00602
986	0.05648	986	0.0164	986	0.00597
987	0.05665	987	0.01646	987	0.00596
988	0.05658	988	0.01641	988	0.00599
989	0.05661	989	0.01643	989	0.00604
990	0.05681	990	0.01633	990	0.00603
991	0.05693	991	0.01642	991	0.00601
992	0.05708	992	0.01656	992	0.00608
993	0.05693	993	0.01661	993	0.00604
994	0.05694	994	0.01662	994	0.00604
995	0.05714	995	0.01675	995	0.00602
996	0.0571	996	0.01685	996	0.00598
997	0.05713	997	0.01698	997	0.006
998	0.05699	998	0.01687	998	0.00603
999	0.0571	999	0.01689	999	0.00601
1000	0.05741	1000	0.01686	1000	0.00602
1001	0.05745	1001	0.01687	1001	0.00601
1002	0.05757	1002	0.01688	1002	0.00603
1003	0.0577	1003	0.01698	1003	0.00613
1004	0.05763	1004	0.01683	1004	0.00619
1005	0.05751	1005	0.0169	1005	0.00609
1006	0.05744	1006	0.0168	1006	0.00615
1007	0.05724	1007	0.01692	1007	0.00622
1008	0.05722	1008	0.01698	1008	0.00622
1009	0.05702	1009	0.01706	1009	0.00626
1010	0.05695	1010	0.017	1010	0.00622
1011	0.0568	1011	0.01704	1011	0.00616
1012	0.05694	1012	0.01704	1012	0.00623
1013	0.05696	1013	0.01714	1013	0.00621
1014	0.05681	1014	0.01709	1014	0.00619
1015	0.05669	1015	0.01712	1015	0.00618
1016	0.05687	1016	0.01713	1016	0.00611
1017	0.05696	1017	0.01712	1017	0.00615
1018	0.05715	1018	0.01714	1018	0.00616
1019	0.05719	1019	0.01711	1019	0.00613
1020	0.0572	1020	0.0169	1020	0.00615
1021	0.05735	1021	0.01696	1021	0.0062
1022	0.05735	1022	0.01702	1022	0.00629
1023	0.05736	1023	0.01703	1023	0.00632
1024	0.05736	1024	0.0171	1024	0.00627
1025	0.05756	1025	0.01713	1025	0.0063
1026	0.0578	1026	0.01721	1026	0.0064
1027	0.05781	1027	0.01734	1027	0.00637
1028	0.05808	1028	0.01735	1028	0.00636
1029	0.05842	1029	0.01722	1029	0.00629
1030	0.05825	1030	0.01716	1030	0.00628
1031	0.05823	1031	0.01713	1031	0.00629
1032	0.05794	1032	0.01725	1032	0.00626
1033	0.05799	1033	0.01739	1033	0.00618
1034	0.05814	1034	0.01753	1034	0.00623
1035	0.05822	1035	0.01754	1035	0.00624
1036	0.05804	1036	0.01754	1036	0.00628
1037	0.05817	1037	0.01749	1037	0.00635
1038	0.05827	1038	0.01742	1038	0.00638
1039	0.05854	1039	0.0174	1039	0.00639
1040	0.05848	1040	0.0173	1040	0.00645
1041	0.05846	1041	0.01724	1041	0.00643
1042	0.05825	1042	0.01731	1042	0.00644
1043	0.05854	1043	0.01741	1043	0.00639
1044	0.05863	1044	0.01745	1044	0.00637
1045	0.05876	1045	0.01746	1045	0.00634
1046	0.05881	1046	0.01752	1046	0.00635
1047	0.05877	1047	0.01754	1047	0.00633
1048	0.05867	1048	0.01746	1048	0.0063
1049	0.05889	1049	0.0173	1049	0.00632
1050	0.05858	1050	0.01737	1050	0.00637
1051	0.05872	1051	0.01744	1051	0.00637
1052	0.05868	1052	0.01762	1052	0.00637
1053	0.05862	1053	0.01771	1053	0.00638
1054	0.05881	1054	0.01765	1054	0.0064
1055	0.05901	1055	0.01779	1055	0.00645
1056	0.05893	1056	0.01793	1056	0.00639
1057	0.05898	1057	0.01792	1057	0.00637
1058	0.05893	1058	0.01789	1058	0.00634
1059	0.05898	1059	0.01777	1059	0.00646
1060	0.05925	1060	0.01778	1060	0.00649
1061	0.05929	1061	0.01802	1061	0.00648
1062	0.05926	1062	0.01797	1062	0.00649
1063	0.05924	1063	0.01789	1063	0.00652
1064	0.05921	1064	0.01797	1064	0.00649
1065	0.05919	1065	0.01795	1065	0.00655
1066	0.05899	1066	0.01811	1066	0.00652
1067	0.05892	1067	0.01816	1067	0.00654
1068	0.05894	1068	0.01813	1068	0.00651
1069	0.05913	1069	0.01824	1069	0.00648
1070	0.05934	1070	0.0183	1070	0.0065
1071	0.05937	1071	0.01831	1071	0.00658
1072	0.0594	1072	0.01841	1072	0.00657
1073	0.0597	1073	0.01848	1073	0.0065
1074	0.05955	1074	0.01842	1074	0.00648
1075	0.05933	1075	0.01839	1075	0.00654
1076	0.05914	1076	0.01838	1076	0.00656
1077	0.05897	1077	0.01851	1077	0.00657
1078	0.05905	1078	0.01854	1078	0.00654
1079	0.05912	1079	0.01871	1079	0.00651
1080	0.05901	1080	0.01872	1080	0.0066
1081	0.05916	1081	0.01871	1081	0.00663
1082	0.05927	1082	0.01868	1082	0.00662
1083	0.05951	1083	0.01864	1083	0.00664
1084	0.05951	1084	0.01856	1084	0.00657
1085	0.05949	1085	0.01863	1085	0.0066
1086	0.05945	1086	0.01866	1086	0.00662
1087	0.05963	1087	0.01851	1087	0.00652
1088	0.05968	1088	0.01857	1088	0.00652
1089	0.05974	1089	0.01862	1089	0.00652
1090	0.05954	1090	0.01866	1090	0.00654
1091	0.05975	1091	0.01865	1091	0.00666
1092	0.06013	1092	0.01858	1092	0.00666
1093	0.06036	1093	0.0185	1093	0.00672
1094	0.06023	1094	0.01859	1094	0.00685
1095	0.06016	1095	0.01849	1095	0.00692
1096	0.06052	1096	0.01858	1096	0.007
1097	0.06077	1097	0.01865	1097	0.00706
1098	0.06057	1098	0.01883	1098	0.0071
1099	0.06043	1099	0.01892	1099	0.00709
1100	0.0604	1100	0.01889	1100	0.00712
1101	0.06043	1101	0.0189	1101	0.0071
1102	0.06052	1102	0.01904	1102	0.00704
1103	0.06049	1103	0.01908	1103	0.00704
1104	0.06048	1104	0.01916	1104	0.00706
1105	0.06063	1105	0.01908	1105	0.00708
1106	0.06059	1106	0.01904	1106	0.00715
1107	0.06058	1107	0.01909	1107	0.00719
1108	0.06042	1108	0.01922	1108	0.0072
1109	0.06025	1109	0.01919	1109	0.00724
1110	0.06005	1110	0.0192	1110	0.0072
1111	0.06002	1111	0.01919	1111	0.00716
1112	0.06014	1112	0.01924	1112	0.0071
1113	0.06043	1113	0.01925	1113	0.00707
1114	0.06039	1114	0.01928	1114	0.007
1115	0.0606	1115	0.01933	1115	0.00698
1116	0.06074	1116	0.01942	1116	0.00695
1117	0.06077	1117	0.0194	1117	0.007
1118	0.06078	1118	0.01951	1118	0.00707
1119	0.06059	1119	0.01957	1119	0.007
1120	0.0603	1120	0.01959	1120	0.00701
1121	0.06036	1121	0.01957	1121	0.00697
1122	0.06029	1122	0.01954	1122	0.00695
1123	0.06046	1123	0.01944	1123	0.00698
1124	0.06036	1124	0.01948	1124	0.0069
1125	0.06043	1125	0.01943	1125	0.00682
1126	0.06063	1126	0.01939	1126	0.00691
1127	0.06072	1127	0.01945	1127	0.00687
1128	0.06062	1128	0.01943	1128	0.0069
1129	0.06058	1129	0.01934	1129	0.00692
1130	0.06037	1130	0.0194	1130	0.00692
1131	0.06081	1131	0.01938	1131	0.0069
1132	0.06091	1132	0.01934	1132	0.0069
1133	0.06098	1133	0.01942	1133	0.00691
1134	0.06116	1134	0.01941	1134	0.00689
1135	0.06138	1135	0.01949	1135	0.00688
1136	0.0616	1136	0.01946	1136	0.00681
1137	0.06172	1137	0.01951	1137	0.00677
1138	0.06147	1138	0.01952	1138	0.00686
1139	0.06142	1139	0.01954	1139	0.00684
1140	0.06143	1140	0.01956	1140	0.00682
1141	0.06145	1141	0.01962	1141	0.00684
1142	0.06142	1142	0.01961	1142	0.00684
1143	0.06134	1143	0.01975	1143	0.0069
1144	0.06147	1144	0.01982	1144	0.00691
1145	0.06144	1145	0.01988	1145	0.00689
1146	0.06131	1146	0.01989	1146	0.00688
1147	0.06146	1147	0.01974	1147	0.00688
1148	0.06134	1148	0.01963	1148	0.00688
1149	0.06137	1149	0.01976	1149	0.0069
1150	0.06149	1150	0.0198	1150	0.00691
1151	0.06167	1151	0.0198	1151	0.00687
1152	0.06212	1152	0.01961	1152	0.00685
1153	0.06243	1153	0.0197	1153	0.00684
1154	0.06248	1154	0.01979	1154	0.00681
1155	0.06265	1155	0.01979	1155	0.00683
1156	0.06262	1156	0.01974	1156	0.00689
1157	0.06287	1157	0.01966	1157	0.00691
1158	0.06295	1158	0.01959	1158	0.00695
1159	0.06259	1159	0.01972	1159	0.00699
1160	0.06271	1160	0.01966	1160	0.00699
1161	0.06275	1161	0.01967	1161	0.00695
1162	0.06274	1162	0.01972	1162	0.007
1163	0.06295	1163	0.01972	1163	0.00694
1164	0.06281	1164	0.01969	1164	0.00689
1165	0.06277	1165	0.01976	1165	0.00688
1166	0.06273	1166	0.01984	1166	0.00687
1167	0.06258	1167	0.01992	1167	0.0069
1168	0.0624	1168	0.01994	1168	0.00692
1169	0.06253	1169	0.01986	1169	0.00684
1170	0.06265	1170	0.01984	1170	0.00673
1171	0.06298	1171	0.01986	1171	0.00675
1172	0.06294	1172	0.01993	1172	0.00672
1173	0.06317	1173	0.01987	1173	0.00668
1174	0.06328	1174	0.0198	1174	0.00663
1175	0.06366	1175	0.01977	1175	0.00666
1176	0.06373	1176	0.0199	1176	0.00663
1177	0.0638	1177	0.01981	1177	0.00668
1178	0.06344	1178	0.01984	1178	0.00664
1179	0.06344	1179	0.01989	1179	0.0066
1180	0.06367	1180	0.02008	1180	0.0066
1181	0.06378	1181	0.02013	1181	0.00665
1182	0.06373	1182	0.02034	1182	0.00659
1183	0.06351	1183	0.0204	1183	0.00661
1184	0.06335	1184	0.02053	1184	0.00665
1185	0.06374	1185	0.02068	1185	0.00665
1186	0.06385	1186	0.02064	1186	0.00674
1187	0.06384	1187	0.02063	1187	0.00669
1188	0.06378	1188	0.0207	1188	0.00668
1189	0.06362	1189	0.02058	1189	0.00675
1190	0.06365	1190	0.02056	1190	0.00673
1191	0.06385	1191	0.02063	1191	0.00669
1192	0.06379	1192	0.02062	1192	0.00668
1193	0.06385	1193	0.02075	1193	0.00664
1194	0.06389	1194	0.02078	1194	0.00667
1195	0.06405	1195	0.02086	1195	0.00658
1196	0.06413	1196	0.02091	1196	0.00648
1197	0.06414	1197	0.02093	1197	0.0065
1198	0.06406	1198	0.02088	1198	0.0065
1199	0.06425	1199	0.02093	1199	0.00648
1200	0.06431	1200	0.02084	1200	0.00648
1201	0.06416	1201	0.02074	1201	0.00651
1202	0.06415	1202	0.02066	1202	0.00655
1203	0.06416	1203	0.0207	1203	0.00661
1204	0.06446	1204	0.02087	1204	0.00659
1205	0.06446	1205	0.02104	1205	0.00666
1206	0.06432	1206	0.02098	1206	0.00668
1207	0.0642	1207	0.02102	1207	0.00662
1208	0.06417	1208	0.02101	1208	0.00654
1209	0.06434	1209	0.02109	1209	0.00646
1210	0.06425	1210	0.02106	1210	0.00635
1211	0.0643	1211	0.02092	1211	0.00627
1212	0.06463	1212	0.0209	1212	0.00621
1213	0.06478	1213	0.02094	1213	0.00621
1214	0.06488	1214	0.02096	1214	0.0062
1215	0.06496	1215	0.02095	1215	0.00624
1216	0.06476	1216	0.02103	1216	0.00631
1217	0.06495	1217	0.02109	1217	0.00635
1218	0.06482	1218	0.02117	1218	0.00638
1219	0.06453	1219	0.02117	1219	0.00626
1220	0.06456	1220	0.02114	1220	0.00621
1221	0.06479	1221	0.02106	1221	0.00626
1222	0.06517	1222	0.02116	1222	0.00623
1223	0.06522	1223	0.021	1223	0.00626
1224	0.06537	1224	0.02093	1224	0.00625
1225	0.06552	1225	0.02086	1225	0.00624
1226	0.06558	1226	0.02082	1226	0.00628
1227	0.06543	1227	0.02083	1227	0.00622
1228	0.06514	1228	0.02089	1228	0.00621
1229	0.06486	1229	0.02092	1229	0.00615
1230	0.06494	1230	0.02092	1230	0.00605
1231	0.065	1231	0.02108	1231	0.00603
1232	0.06517	1232	0.02128	1232	0.00601
1233	0.06526	1233	0.02134	1233	0.006
1234	0.06533	1234	0.02136	1234	0.00604
1235	0.06533	1235	0.02132	1235	0.00604
1236	0.0653	1236	0.02133	1236	0.00607
1237	0.06526	1237	0.02138	1237	0.00614
1238	0.06502	1238	0.02127	1238	0.00622
1239	0.06493	1239	0.02118	1239	0.00625
1240	0.06503	1240	0.0212	1240	0.00629
1241	0.06484	1241	0.0213	1241	0.0063
1242	0.06508	1242	0.02148	1242	0.00631
1243	0.06511	1243	0.02145	1243	0.00628
1244	0.06531	1244	0.02144	1244	0.00623
1245	0.06542	1245	0.02143	1245	0.00618
1246	0.06521	1246	0.02141	1246	0.00621
1247	0.06502	1247	0.02144	1247	0.00621
1248	0.06537	1248	0.02135	1248	0.00619
1249	0.06535	1249	0.02133	1249	0.00618
1250	0.06564	1250	0.02137	1250	0.00622
1251	0.06524	1251	0.02144	1251	0.00624
1252	0.06507	1252	0.0216	1252	0.00629
1253	0.06544	1253	0.02162	1253	0.0063
1254	0.0655	1254	0.02173	1254	0.00642
1255	0.06554	1255	0.02184	1255	0.00644
1256	0.06567	1256	0.02186	1256	0.00641
1257	0.06568	1257	0.02192	1257	0.00638
1258	0.06585	1258	0.02195	1258	0.00643
1259	0.06626	1259	0.02202	1259	0.00636
1260	0.06639	1260	0.02207	1260	0.00628
1261	0.06664	1261	0.02206	1261	0.00608
1262	0.06642	1262	0.0221	1262	0.00602
1263	0.06622	1263	0.02199	1263	0.00605
1264	0.06624	1264	0.02205	1264	0.006
1265	0.06658	1265	0.02212	1265	0.00593
1266	0.06638	1266	0.02212	1266	0.00593
1267	0.06621	1267	0.02215	1267	0.00597
1268	0.06615	1268	0.02216	1268	0.00603
1269	0.06645	1269	0.02222	1269	0.00609
1270	0.06663	1270	0.02246	1270	0.00616
1271	0.06651	1271	0.02248	1271	0.00621
1272	0.06637	1272	0.02259	1272	0.00622
1273	0.06654	1273	0.02266	1273	0.00619
1274	0.06644	1274	0.02276	1274	0.00627
1275	0.06651	1275	0.02276	1275	0.00628
1276	0.06636	1276	0.02273	1276	0.00629
1277	0.06632	1277	0.02263	1277	0.00631
1278	0.0662	1278	0.02269	1278	0.00632
1279	0.0663	1279	0.02268	1279	0.00639
1280	0.06626	1280	0.02271	1280	0.0064
1281	0.06659	1281	0.0228	1281	0.00638
1282	0.06649	1282	0.02292	1282	0.00637
1283	0.06667	1283	0.02304	1283	0.00638
1284	0.06679	1284	0.02308	1284	0.00627
1285	0.06672	1285	0.02316	1285	0.00628
1286	0.06657	1286	0.02323	1286	0.00625
1287	0.06674	1287	0.02327	1287	0.00628
1288	0.06669	1288	0.02339	1288	0.00627
1289	0.06686	1289	0.02333	1289	0.00628
1290	0.06682	1290	0.02334	1290	0.00628
1291	0.06681	1291	0.02349	1291	0.00631
1292	0.06719	1292	0.02349	1292	0.0063
1293	0.06739	1293	0.02336	1293	0.00632
1294	0.06732	1294	0.02328	1294	0.0063
1295	0.06721	1295	0.02327	1295	0.00625
1296	0.06715	1296	0.02339	1296	0.0063
1297	0.06733	1297	0.0234	1297	0.00633
1298	0.06735	1298	0.02339	1298	0.0064
1299	0.0673	1299	0.02338	1299	0.00638
1300	0.06744	1300	0.02352	1300	0.00633
1301	0.06753	1301	0.02363	1301	0.00636
1302	0.06775	1302	0.02348	1302	0.00648
1303	0.06798	1303	0.02353	1303	0.00649
1304	0.06798	1304	0.02366	1304	0.00653
1305	0.06802	1305	0.02352	1305	0.00646
1306	0.06817	1306	0.02357	1306	0.00653
1307	0.06837	1307	0.02363	1307	0.0066
1308	0.06826	1308	0.02358	1308	0.00663
1309	0.06813	1309	0.02365	1309	0.00654
1310	0.0682	1310	0.02365	1310	0.00646
1311	0.06822	1311	0.02353	1311	0.00647
1312	0.06848	1312	0.02376	1312	0.00651
1313	0.06873	1313	0.02372	1313	0.00652
1314	0.06875	1314	0.02386	1314	0.00649
1315	0.06913	1315	0.02396	1315	0.00649
1316	0.06926	1316	0.02405	1316	0.00656
1317	0.06934	1317	0.02401	1317	0.00663
1318	0.06952	1318	0.02401	1318	0.00661
1319	0.06947	1319	0.0238	1319	0.00662
1320	0.06919	1320	0.02387	1320	0.00662
1321	0.06917	1321	0.02379	1321	0.00662
1322	0.06923	1322	0.02368	1322	0.00666
1323	0.06931	1323	0.02355	1323	0.00662
1324	0.06939	1324	0.02357	1324	0.0066
1325	0.06927	1325	0.02367	1325	0.00658
1326	0.06942	1326	0.02382	1326	0.00663
1327	0.06964	1327	0.02378	1327	0.00661
1328	0.06997	1328	0.02385	1328	0.00661
1329	0.06969	1329	0.02391	1329	0.00663
1330	0.06977	1330	0.02405	1330	0.00671
1331	0.06973	1331	0.02418	1331	0.0067
1332	0.06998	1332	0.0242	1332	0.00672
1333	0.0699	1333	0.02435	1333	0.00667
1334	0.06999	1334	0.02462	1334	0.00671
1335	0.06971	1335	0.02464	1335	0.00681
1336	0.06995	1336	0.02466	1336	0.00687
1337	0.06998	1337	0.02469	1337	0.00689
1338	0.07012	1338	0.02457	1338	0.00697
1339	0.06989	1339	0.0247	1339	0.00701
1340	0.06999	1340	0.02463	1340	0.00708
1341	0.06996	1341	0.0245	1341	0.00714
1342	0.06992	1342	0.02456	1342	0.00712
1343	0.06964	1343	0.02472	1343	0.00698
1344	0.0697	1344	0.02471	1344	0.007
1345	0.06957	1345	0.02485	1345	0.00695
1346	0.06964	1346	0.02482	1346	0.00691
1347	0.06958	1347	0.02482	1347	0.00679
1348	0.06944	1348	0.02469	1348	0.00665
1349	0.06974	1349	0.02455	1349	0.0066
1350	0.0702	1350	0.0245	1350	0.00666
1351	0.0705	1351	0.02446	1351	0.00661
1352	0.07075	1352	0.02431	1352	0.00664
1353	0.07093	1353	0.02437	1353	0.00668
1354	0.07103	1354	0.02449	1354	0.00681
1355	0.07129	1355	0.02461	1355	0.00695
1356	0.0712	1356	0.02478	1356	0.00696
1357	0.0714	1357	0.02495	1357	0.007
1358	0.07117	1358	0.02512	1358	0.00702
1359	0.071	1359	0.02531	1359	0.00707
1360	0.07086	1360	0.02531	1360	0.00709
1361	0.07085	1361	0.02537	1361	0.00716
1362	0.07071	1362	0.02554	1362	0.00709
1363	0.07084	1363	0.02559	1363	0.00717
1364	0.07059	1364	0.02555	1364	0.00718
1365	0.07067	1365	0.02557	1365	0.00714
1366	0.07074	1366	0.02546	1366	0.0071
1367	0.0708	1367	0.02552	1367	0.007
1368	0.07093	1368	0.02549	1368	0.00691
1369	0.07109	1369	0.02541	1369	0.00696
1370	0.07108	1370	0.02522	1370	0.00695
1371	0.07122	1371	0.02517	1371	0.00694
1372	0.07124	1372	0.02516	1372	0.00694
1373	0.0711	1373	0.02528	1373	0.00695
1374	0.0713	1374	0.02525	1374	0.00703
1375	0.07151	1375	0.02533	1375	0.00713
1376	0.07151	1376	0.02546	1376	0.00714
1377	0.07143	1377	0.02568	1377	0.00711
1378	0.07128	1378	0.02568	1378	0.00715
1379	0.07123	1379	0.02576	1379	0.00719
1380	0.07141	1380	0.02576	1380	0.00714
1381	0.07147	1381	0.02578	1381	0.00716
1382	0.07112	1382	0.02572	1382	0.00709
1383	0.0712	1383	0.02582	1383	0.0071
1384	0.07126	1384	0.02593	1384	0.00712
1385	0.07126	1385	0.02597	1385	0.00705
1386	0.07143	1386	0.02593	1386	0.00707
1387	0.0716	1387	0.02603	1387	0.00708
1388	0.07162	1388	0.02599	1388	0.00708
1389	0.07171	1389	0.0261	1389	0.00708
1390	0.07151	1390	0.02604	1390	0.00703
1391	0.07135	1391	0.02592	1391	0.00698
1392	0.07157	1392	0.02599	1392	0.00699
1393	0.07138	1393	0.02599	1393	0.00692
1394	0.07112	1394	0.02608	1394	0.00691
1395	0.07125	1395	0.02611	1395	0.00694
1396	0.07116	1396	0.02621	1396	0.00695
1397	0.07108	1397	0.0261	1397	0.00692
1398	0.07117	1398	0.0262	1398	0.00699
1399	0.07094	1399	0.02612	1399	0.007
1400	0.07096	1400	0.02599	1400	0.00709
1401	0.07096	1401	0.02592	1401	0.00716
1402	0.07062	1402	0.02599	1402	0.00715
1403	0.07081	1403	0.02577	1403	0.00716
1404	0.0712	1404	0.02583	1404	0.00726
1405	0.07142	1405	0.02571	1405	0.00726
1406	0.07165	1406	0.02575	1406	0.0073
1407	0.07196	1407	0.02589	1407	0.00726
1408	0.07219	1408	0.026	1408	0.00724
1409	0.07257	1409	0.02597	1409	0.00723
1410	0.0727	1410	0.02612	1410	0.00723
1411	0.07259	1411	0.02614	1411	0.00716
1412	0.07248	1412	0.02626	1412	0.00713
1413	0.07271	1413	0.02641	1413	0.0071
1414	0.07284	1414	0.02635	1414	0.00708
1415	0.07289	1415	0.02629	1415	0.0071
1416	0.07292	1416	0.0264	1416	0.0071
1417	0.07319	1417	0.02648	1417	0.00708
1418	0.07359	1418	0.02655	1418	0.00716
1419	0.07368	1419	0.02647	1419	0.00721
1420	0.07366	1420	0.02644	1420	0.00726
1421	0.07357	1421	0.02657	1421	0.00735
1422	0.07353	1422	0.0266	1422	0.00734
1423	0.07348	1423	0.02657	1423	0.00736
1424	0.07309	1424	0.02653	1424	0.00739
1425	0.07294	1425	0.02659	1425	0.00736
1426	0.07309	1426	0.02667	1426	0.00732
1427	0.07293	1427	0.02656	1427	0.00732
1428	0.07272	1428	0.02667	1428	0.00731
1429	0.07306	1429	0.0268	1429	0.00726
1430	0.0731	1430	0.02688	1430	0.00726
1431	0.07354	1431	0.02691	1431	0.00721
1432	0.07377	1432	0.02702	1432	0.00714
1433	0.07382	1433	0.02709	1433	0.00717
1434	0.07379	1434	0.02713	1434	0.00716
1435	0.07431	1435	0.02706	1435	0.00722
1436	0.07425	1436	0.02694	1436	0.0073
1437	0.07447	1437	0.02674	1437	0.00735
1438	0.07428	1438	0.02678	1438	0.00737
1439	0.07412	1439	0.02664	1439	0.0075
1440	0.07429	1440	0.02666	1440	0.00758
1441	0.07452	1441	0.02689	1441	0.0076
1442	0.07442	1442	0.02698	1442	0.00759
1443	0.07424	1443	0.02698	1443	0.00757
1444	0.07418	1444	0.02725	1444	0.00752
1445	0.07433	1445	0.02721	1445	0.0075
1446	0.07437	1446	0.02714	1446	0.00752
1447	0.07418	1447	0.02713	1447	0.00745
1448	0.07435	1448	0.02703	1448	0.00743
1449	0.07444	1449	0.02705	1449	0.00738
1450	0.07463	1450	0.02711	1450	0.00736
1451	0.07458	1451	0.02699	1451	0.00735
1452	0.0744	1452	0.02702	1452	0.0074
1453	0.07446	1453	0.02713	1453	0.00737
1454	0.07474	1454	0.02721	1454	0.00736
1455	0.07457	1455	0.0273	1455	0.00737
1456	0.07459	1456	0.02728	1456	0.0075
1457	0.07477	1457	0.02735	1457	0.00766
1458	0.07474	1458	0.02744	1458	0.00764
1459	0.07497	1459	0.02752	1459	0.00762
1460	0.07482	1460	0.02755	1460	0.00767
1461	0.07488	1461	0.02749	1461	0.00771
1462	0.07488	1462	0.02746	1462	0.00772
1463	0.07485	1463	0.02742	1463	0.00761
1464	0.0748	1464	0.02744	1464	0.00748
1465	0.07479	1465	0.02732	1465	0.00748
1466	0.07468	1466	0.02727	1466	0.00744
1467	0.07478	1467	0.02738	1467	0.00736
1468	0.07453	1468	0.02747	1468	0.00734
1469	0.07474	1469	0.02758	1469	0.00728
1470	0.07473	1470	0.02762	1470	0.00732
1471	0.07436	1471	0.02756	1471	0.00729
1472	0.0741	1472	0.02778	1472	0.00727
1473	0.07411	1473	0.02787	1473	0.00729
1474	0.07409	1474	0.02782	1474	0.00735
1475	0.07401	1475	0.02786	1475	0.00731
1476	0.07395	1476	0.02788	1476	0.00728
1477	0.07389	1477	0.02803	1477	0.00723
1478	0.07426	1478	0.02817	1478	0.00726
1479	0.07452	1479	0.02807	1479	0.00739
1480	0.07479	1480	0.028	1480	0.00743
1481	0.07497	1481	0.02803	1481	0.00736
1482	0.07503	1482	0.02785	1482	0.0074
1483	0.075	1483	0.02781	1483	0.00738
1484	0.07491	1484	0.02782	1484	0.00742
1485	0.07486	1485	0.02765	1485	0.00739
1486	0.07477	1486	0.02786	1486	0.00734
1487	0.07449	1487	0.0279	1487	0.00738
1488	0.07435	1488	0.02787	1488	0.00739
1489	0.07436	1489	0.02795	1489	0.00735
1490	0.07431	1490	0.02789	1490	0.00739
1491	0.07441	1491	0.02769	1491	0.00743
1492	0.07438	1492	0.02782	1492	0.00745
1493	0.07473	1493	0.02763	1493	0.0075
1494	0.07474	1494	0.02767	1494	0.00742
1495	0.07487	1495	0.02772	1495	0.00737
1496	0.07492	1496	0.02773	1496	0.0073
1497	0.07506	1497	0.02778	1497	0.00729
1498	0.07489	1498	0.02792	1498	0.00721
1499	0.07518	1499	0.02797	1499	0.00721
1500	0.07501	1500	0.02797	1500	0.00707
1501	0.075	1501	0.02796	1501	0.00706
1502	0.07475	1502	0.02798	1502	0.00709
1503	0.07456	1503	0.02812	1503	0.00718
1504	0.07412	1504	0.02818	1504	0.00729
1505	0.07436	1505	0.02832	1505	0.00727
1506	0.07412	1506	0.02822	1506	0.00724
1507	0.07396	1507	0.02823	1507	0.00729
1508	0.07402	1508	0.02811	1508	0.00724
1509	0.074	1509	0.02794	1509	0.00727
1510	0.07425	1510	0.02795	1510	0.00729
1511	0.07439	1511	0.02797	1511	0.00725
1512	0.07435	1512	0.02791	1512	0.00723
1513	0.07417	1513	0.02802	1513	0.00731
1514	0.07435	1514	0.02813	1514	0.00734
1515	0.07449	1515	0.0284	1515	0.00749
1516	0.07466	1516	0.02851	1516	0.00753
1517	0.07465	1517	0.02846	1517	0.00755
1518	0.07491	1518	0.02849	1518	0.0075
1519	0.07484	1519	0.02838	1519	0.00755
1520	0.07509	1520	0.02836	1520	0.00749
1521	0.075	1521	0.02838	1521	0.00748
1522	0.07496	1522	0.02834	1522	0.00732
1523	0.07494	1523	0.02841	1523	0.00723
1524	0.07496	1524	0.02851	1524	0.0071
1525	0.07493	1525	0.02839	1525	0.00705
1526	0.07496	1526	0.02841	1526	0.00708
1527	0.07482	1527	0.02835	1527	0.00702
1528	0.07499	1528	0.02827	1528	0.00703
1529	0.07486	1529	0.0282	1529	0.00711
1530	0.0749	1530	0.02816	1530	0.00719
1531	0.0749	1531	0.02812	1531	0.0073
1532	0.07458	1532	0.02832	1532	0.00734
1533	0.07453	1533	0.02845	1533	0.0073
1534	0.07468	1534	0.02859	1534	0.00735
1535	0.07456	1535	0.02873	1535	0.00737
1536	0.07452	1536	0.02884	1536	0.00736
1537	0.07476	1537	0.02899	1537	0.00732
1538	0.07458	1538	0.02901	1538	0.00735
1539	0.0747	1539	0.0289	1539	0.00733
1540	0.07483	1540	0.02878	1540	0.00732
1541	0.07459	1541	0.02875	1541	0.00732
1542	0.07473	1542	0.02879	1542	0.00731
1543	0.07501	1543	0.02877	1543	0.00729
1544	0.07491	1544	0.02873	1544	0.00732
1545	0.07504	1545	0.02864	1545	0.00723
1546	0.07536	1546	0.02852	1546	0.00725
1547	0.07544	1547	0.02868	1547	0.00732
1548	0.07558	1548	0.02865	1548	0.00734
1549	0.07565	1549	0.02873	1549	0.00729
1550	0.07545	1550	0.0287	1550	0.00733
1551	0.07527	1551	0.02869	1551	0.00734
1552	0.07528	1552	0.02884	1552	0.0074
1553	0.07509	1553	0.02892	1553	0.00741
1554	0.07488	1554	0.02883	1554	0.00748
1555	0.07498	1555	0.02876	1555	0.00757
1556	0.07483	1556	0.02876	1556	0.00768
1557	0.0748	1557	0.02873	1557	0.00769
1558	0.07474	1558	0.02885	1558	0.00765
1559	0.07516	1559	0.02882	1559	0.00766
1560	0.07526	1560	0.02888	1560	0.00768
1561	0.07555	1561	0.02898	1561	0.00763
1562	0.07546	1562	0.02913	1562	0.00758
1563	0.07563	1563	0.02899	1563	0.0075
1564	0.07573	1564	0.02908	1564	0.00753
1565	0.07601	1565	0.02913	1565	0.00757
1566	0.07551	1566	0.02918	1566	0.00757
1567	0.07555	1567	0.02925	1567	0.00757
1568	0.07542	1568	0.02932	1568	0.00749
1569	0.07563	1569	0.02949	1569	0.00747
1570	0.07543	1570	0.02956	1570	0.00752
1571	0.07544	1571	0.02947	1571	0.00752
1572	0.07548	1572	0.02936	1572	0.00757
1573	0.07577	1573	0.02939	1573	0.00763
1574	0.07583	1574	0.02946	1574	0.00766
1575	0.07581	1575	0.02952	1575	0.00775
1576	0.07572	1576	0.02938	1576	0.00775
1577	0.07558	1577	0.02951	1577	0.00781
1578	0.07576	1578	0.02966	1578	0.00785
1579	0.07568	1579	0.02979	1579	0.00792
1580	0.07572	1580	0.02984	1580	0.00793
1581	0.07566	1581	0.02993	1581	0.00803
1582	0.07579	1582	0.0299	1582	0.00816
1583	0.07597	1583	0.03014	1583	0.00826
1584	0.07654	1584	0.03012	1584	0.00829
1585	0.07659	1585	0.0303	1585	0.00827
1586	0.07667	1586	0.03036	1586	0.00826
1587	0.07663	1587	0.03037	1587	0.00828
1588	0.07689	1588	0.03033	1588	0.00826
1589	0.07684	1589	0.03029	1589	0.00818
1590	0.07662	1590	0.03004	1590	0.00817
1591	0.07653	1591	0.03006	1591	0.00815
1592	0.0765	1592	0.0298	1592	0.00818
1593	0.07665	1593	0.02964	1593	0.00822
1594	0.07672	1594	0.02976	1594	0.00817
1595	0.07652	1595	0.02978	1595	0.00816
1596	0.07651	1596	0.02982	1596	0.0081
1597	0.07662	1597	0.02996	1597	0.0081
1598	0.07652	1598	0.03003	1598	0.00812
1599	0.07638	1599	0.03031	1599	0.00815
1600	0.07604	1600	0.0305	1600	0.00806
1601	0.07584	1601	0.03047	1601	0.00822
1602	0.07576	1602	0.03057	1602	0.00827
1603	0.07577	1603	0.03072	1603	0.00834
1604	0.07554	1604	0.03066	1604	0.00835
1605	0.07547	1605	0.03071	1605	0.00834
1606	0.07549	1606	0.0308	1606	0.00839
1607	0.07565	1607	0.03077	1607	0.00848
1608	0.07578	1608	0.03069	1608	0.00833
1609	0.07592	1609	0.03062	1609	0.0083
1610	0.07608	1610	0.03062	1610	0.00827
1611	0.07626	1611	0.03089	1611	0.00823
1612	0.07625	1612	0.03097	1612	0.00832
1613	0.07611	1613	0.03093	1613	0.00826
1614	0.07632	1614	0.03087	1614	0.00819
1615	0.07615	1615	0.03089	1615	0.00819
1616	0.07603	1616	0.03095	1616	0.00819
1617	0.07597	1617	0.03094	1617	0.00818
1618	0.07604	1618	0.03082	1618	0.0082
1619	0.07614	1619	0.03085	1619	0.00812
1620	0.07629	1620	0.03065	1620	0.00821
1621	0.07594	1621	0.03071	1621	0.00822
1622	0.07601	1622	0.03083	1622	0.00829
1623	0.07603	1623	0.03078	1623	0.00842
1624	0.07579	1624	0.03071	1624	0.00851
1625	0.07595	1625	0.0307	1625	0.0085
1626	0.07607	1626	0.03043	1626	0.00855
1627	0.07629	1627	0.03056	1627	0.00848
1628	0.0766	1628	0.03048	1628	0.00848
1629	0.07669	1629	0.03048	1629	0.00852
1630	0.07662	1630	0.03061	1630	0.00847
1631	0.07664	1631	0.03065	1631	0.00844
1632	0.07664	1632	0.0308	1632	0.00845
1633	0.07646	1633	0.031	1633	0.00841
1634	0.07611	1634	0.03098	1634	0.00841
1635	0.07603	1635	0.03112	1635	0.00838
1636	0.07617	1636	0.0311	1636	0.00832
1637	0.07639	1637	0.03102	1637	0.00831
1638	0.07664	1638	0.0311	1638	0.00826
1639	0.07634	1639	0.0309	1639	0.00823
1640	0.07649	1640	0.03092	1640	0.00829
1641	0.0767	1641	0.031	1641	0.00832
1642	0.07673	1642	0.03105	1642	0.00841
1643	0.07654	1643	0.03114	1643	0.00846
1644	0.07659	1644	0.03118	1644	0.00841
1645	0.0766	1645	0.0311	1645	0.00844
1646	0.0767	1646	0.03135	1646	0.0085
1647	0.07673	1647	0.03143	1647	0.00844
1648	0.07689	1648	0.03145	1648	0.00833
1649	0.07692	1649	0.03156	1649	0.00829
1650	0.07699	1650	0.0316	1650	0.0083
1651	0.07687	1651	0.03179	1651	0.00831
1652	0.07697	1652	0.03203	1652	0.0083
1653	0.07696	1653	0.03196	1653	0.00829
1654	0.07662	1654	0.03194	1654	0.00835
1655	0.07631	1655	0.03192	1655	0.00849
1656	0.07603	1656	0.03191	1656	0.00846
1657	0.07634	1657	0.03195	1657	0.0084
1658	0.07645	1658	0.03183	1658	0.0084
1659	0.0763	1659	0.03176	1659	0.00844
1660	0.07658	1660	0.03178	1660	0.00842
1661	0.07678	1661	0.03184	1661	0.00842
1662	0.07711	1662	0.03177	1662	0.00839
1663	0.07731	1663	0.03188	1663	0.00839
1664	0.07721	1664	0.03199	1664	0.00839
1665	0.07711	1665	0.03206	1665	0.00841
1666	0.07704	1666	0.03207	1666	0.00839
1667	0.07681	1667	0.03214	1667	0.00844
1668	0.07687	1668	0.03227	1668	0.00846
1669	0.07673	1669	0.03247	1669	0.00846
1670	0.07672	1670	0.03252	1670	0.00846
1671	0.0765	1671	0.03257	1671	0.00854
1672	0.07627	1672	0.03241	1672	0.00853
1673	0.07616	1673	0.03244	1673	0.0086
1674	0.07595	1674	0.03233	1674	0.00857
1675	0.07591	1675	0.03226	1675	0.00855
1676	0.07614	1676	0.03222	1676	0.00859
1677	0.07635	1677	0.03204	1677	0.00863
1678	0.07658	1678	0.03204	1678	0.00858
1679	0.07707	1679	0.03228	1679	0.00859
1680	0.07739	1680	0.03231	1680	0.00852
1681	0.07768	1681	0.03247	1681	0.00857
1682	0.0779	1682	0.03251	1682	0.00863
1683	0.07776	1683	0.03248	1683	0.00862
1684	0.0777	1684	0.03264	1684	0.0086
1685	0.07763	1685	0.03259	1685	0.00858
1686	0.07755	1686	0.03263	1686	0.00859
1687	0.07773	1687	0.03262	1687	0.00855
1688	0.07767	1688	0.0326	1688	0.00857
1689	0.0775	1689	0.03248	1689	0.00849
1690	0.07738	1690	0.03262	1690	0.00847
1691	0.07728	1691	0.0326	1691	0.00851
1692	0.07747	1692	0.03246	1692	0.00854
1693	0.07748	1693	0.03245	1693	0.00847
1694	0.07745	1694	0.03255	1694	0.00863
1695	0.07773	1695	0.03253	1695	0.00857
1696	0.07796	1696	0.03268	1696	0.00862
1697	0.07807	1697	0.03277	1697	0.0087
1698	0.0783	1698	0.03251	1698	0.00881
1699	0.07818	1699	0.0327	1699	0.00886
1700	0.07839	1700	0.03247	1700	0.00888
1701	0.0781	1701	0.0324	1701	0.00883
1702	0.07811	1702	0.03246	1702	0.00891
1703	0.07788	1703	0.03233	1703	0.0089
1704	0.07792	1704	0.03217	1704	0.00888
1705	0.07803	1705	0.03233	1705	0.00871
1706	0.07797	1706	0.03227	1706	0.00865
1707	0.07767	1707	0.03243	1707	0.00873
1708	0.0779	1708	0.03249	1708	0.00875
1709	0.07777	1709	0.0324	1709	0.00865
1710	0.07796	1710	0.03252	1710	0.00865
1711	0.07811	1711	0.03264	1711	0.00871
1712	0.07797	1712	0.0328	1712	0.00878
1713	0.07823	1713	0.03301	1713	0.0088
1714	0.07862	1714	0.03324	1714	0.00882
1715	0.07854	1715	0.0333	1715	0.00884
1716	0.07857	1716	0.03344	1716	0.00888
1717	0.07895	1717	0.03346	1717	0.009
1718	0.07894	1718	0.03343	1718	0.00887
1719	0.07898	1719	0.03345	1719	0.00888
1720	0.07891	1720	0.03332	1720	0.00889
1721	0.0786	1721	0.0333	1721	0.00886
1722	0.07868	1722	0.03332	1722	0.00885
1723	0.07885	1723	0.03339	1723	0.00895
1724	0.07857	1724	0.03349	1724	0.0089
1725	0.07866	1725	0.03349	1725	0.0089
1726	0.07881	1726	0.03356	1726	0.00891
1727	0.0787	1727	0.03364	1727	0.00892
1728	0.07896	1728	0.03352	1728	0.00897
1729	0.07919	1729	0.03361	1729	0.00898
1730	0.07931	1730	0.03354	1730	0.00888
1731	0.0795	1731	0.03349	1731	0.0088
1732	0.07955	1732	0.03363	1732	0.00884
1733	0.07967	1733	0.03361	1733	0.00883
1734	0.08	1734	0.03349	1734	0.00879
1735	0.08003	1735	0.03355	1735	0.00874
1736	0.08008	1736	0.03348	1736	0.00865
1737	0.08018	1737	0.03342	1737	0.00868
1738	0.08011	1738	0.03344	1738	0.00869
1739	0.07994	1739	0.03324	1739	0.00874
1740	0.07984	1740	0.03326	1740	0.00871
1741	0.07959	1741	0.03346	1741	0.00874
1742	0.07948	1742	0.03342	1742	0.00863
1743	0.07931	1743	0.03337	1743	0.00866
1744	0.07929	1744	0.03366	1744	0.00862
1745	0.07945	1745	0.03378	1745	0.0087
1746	0.07964	1746	0.03397	1746	0.00866
1747	0.0797	1747	0.03384	1747	0.00866
1748	0.07987	1748	0.03386	1748	0.00872
1749	0.07994	1749	0.03411	1749	0.00884
1750	0.08023	1750	0.03425	1750	0.00887
1751	0.07994	1751	0.03407	1751	0.00897
1752	0.07989	1752	0.03394	1752	0.00883
1753	0.07972	1753	0.034	1753	0.00887
1754	0.07968	1754	0.034	1754	0.00888
1755	0.07954	1755	0.03404	1755	0.00894
1756	0.07972	1756	0.03388	1756	0.00895
1757	0.0794	1757	0.03382	1757	0.00895
1758	0.07976	1758	0.03388	1758	0.00889
1759	0.07984	1759	0.03384	1759	0.00899
1760	0.08013	1760	0.03368	1760	0.00899
1761	0.08014	1761	0.03382	1761	0.00902
1762	0.08037	1762	0.03374	1762	0.00889
1763	0.08037	1763	0.03376	1763	0.00884
1764	0.08053	1764	0.03365	1764	0.00889
1765	0.0805	1765	0.03352	1765	0.00893
1766	0.08054	1766	0.03361	1766	0.00885
1767	0.08051	1767	0.03363	1767	0.00885
1768	0.08047	1768	0.03347	1768	0.00883
1769	0.08039	1769	0.03337	1769	0.00882
1770	0.08028	1770	0.03343	1770	0.00884
1771	0.08045	1771	0.03356	1771	0.00876
1772	0.08013	1772	0.03361	1772	0.00876
1773	0.07987	1773	0.03373	1773	0.00883
1774	0.07972	1774	0.03378	1774	0.00879
1775	0.07999	1775	0.03404	1775	0.00889
1776	0.08011	1776	0.03403	1776	0.00901
1777	0.08027	1777	0.03399	1777	0.009
1778	0.08015	1778	0.03406	1778	0.00896
1779	0.08057	1779	0.03413	1779	0.009
1780	0.08079	1780	0.03403	1780	0.00895
1781	0.08065	1781	0.03411	1781	0.00908
1782	0.08087	1782	0.03414	1782	0.00911
1783	0.08076	1783	0.0341	1783	0.00912
1784	0.08052	1784	0.03423	1784	0.00917
1785	0.08041	1785	0.03433	1785	0.00926
1786	0.0802	1786	0.03443	1786	0.00924
1787	0.08012	1787	0.03453	1787	0.00926
1788	0.08043	1788	0.03455	1788	0.00914
1789	0.08024	1789	0.03448	1789	0.00906
1790	0.08038	1790	0.03469	1790	0.009
1791	0.08062	1791	0.0347	1791	0.00899
1792	0.0808	1792	0.03459	1792	0.00899
1793	0.08074	1793	0.03444	1793	0.00904
1794	0.08091	1794	0.03443	1794	0.00915
1795	0.08085	1795	0.03468	1795	0.00919
1796	0.0809	1796	0.03487	1796	0.00917
1797	0.08091	1797	0.035	1797	0.00928
1798	0.0809	1798	0.0351	1798	0.0093
1799	0.08103	1799	0.0353	1799	0.00939
1800	0.08131	1800	0.03562	1800	0.00938
1801	0.08141	1801	0.03566	1801	0.0093
1802	0.0817	1802	0.03571	1802	0.00936
1803	0.08142	1803	0.03568	1803	0.00942
1804	0.08157	1804	0.03553	1804	0.00934
1805	0.08151	1805	0.03542	1805	0.00935
1806	0.08145	1806	0.03537	1806	0.00934
1807	0.08138	1807	0.03532	1807	0.0093
1808	0.08146	1808	0.03536	1808	0.00938
1809	0.08133	1809	0.03513	1809	0.00937
1810	0.08149	1810	0.03492	1810	0.00933
1811	0.0814	1811	0.03495	1811	0.00937
1812	0.08161	1812	0.03497	1812	0.00941
1813	0.08152	1813	0.035	1813	0.00939
1814	0.08134	1814	0.03487	1814	0.00943
1815	0.0812	1815	0.03494	1815	0.00935
1816	0.08135	1816	0.03499	1816	0.00937
1817	0.08135	1817	0.03522	1817	0.00941
1818	0.08144	1818	0.03538	1818	0.00942
1819	0.08146	1819	0.03539	1819	0.00934
1820	0.08142	1820	0.03551	1820	0.00932
1821	0.08162	1821	0.03558	1821	0.00923
1822	0.0814	1822	0.03561	1822	0.00918
1823	0.08128	1823	0.03565	1823	0.00911
1824	0.08129	1824	0.03561	1824	0.00912
1825	0.08121	1825	0.03562	1825	0.0091
1826	0.08103	1826	0.0357	1826	0.00915
1827	0.08153	1827	0.03558	1827	0.00903
1828	0.08144	1828	0.03546	1828	0.00913
1829	0.08176	1829	0.03524	1829	0.00921
1830	0.08165	1830	0.03517	1830	0.00932
1831	0.08163	1831	0.03518	1831	0.00932
1832	0.08178	1832	0.03513	1832	0.00939
1833	0.0818	1833	0.03505	1833	0.00949
1834	0.08142	1834	0.03497	1834	0.00964
1835	0.0815	1835	0.03516	1835	0.00965
1836	0.0814	1836	0.03533	1836	0.00964
1837	0.08145	1837	0.03545	1837	0.00952
1838	0.0814	1838	0.03536	1838	0.00949
1839	0.08139	1839	0.0353	1839	0.00945
1840	0.08143	1840	0.03534	1840	0.00938
1841	0.08166	1841	0.03534	1841	0.00934
1842	0.08181	1842	0.03524	1842	0.00925
1843	0.08186	1843	0.03524	1843	0.00925
1844	0.08197	1844	0.03509	1844	0.00936
1845	0.08221	1845	0.03517	1845	0.00939
1846	0.08228	1846	0.0352	1846	0.00936
1847	0.08245	1847	0.03522	1847	0.00937
1848	0.08229	1848	0.03532	1848	0.0094
1849	0.08206	1849	0.03537	1849	0.00955
1850	0.08201	1850	0.03539	1850	0.00954
1851	0.08202	1851	0.03547	1851	0.0095
1852	0.08193	1852	0.03543	1852	0.00948
1853	0.08156	1853	0.03554	1853	0.00949
1854	0.08138	1854	0.03541	1854	0.00952
1855	0.08154	1855	0.03534	1855	0.00943
1856	0.08172	1856	0.03531	1856	0.00938
1857	0.08185	1857	0.03542	1857	0.00941
1858	0.08165	1858	0.03533	1858	0.00945
1859	0.08157	1859	0.03546	1859	0.0095
1860	0.08172	1860	0.03546	1860	0.00959
1861	0.08193	1861	0.03548	1861	0.00954
1862	0.082	1862	0.03556	1862	0.00956
1863	0.08197	1863	0.03562	1863	0.00958
1864	0.08184	1864	0.03552	1864	0.00965
1865	0.08219	1865	0.03567	1865	0.00965
1866	0.08271	1866	0.03559	1866	0.00962
1867	0.08312	1867	0.03564	1867	0.00959
1868	0.08303	1868	0.03574	1868	0.00951
1869	0.083	1869	0.03576	1869	0.00957
1870	0.08319	1870	0.03566	1870	0.00954
1871	0.08341	1871	0.03559	1871	0.0095
1872	0.08357	1872	0.03584	1872	0.00948
1873	0.08333	1873	0.03582	1873	0.00955
1874	0.08317	1874	0.03566	1874	0.00962
1875	0.08339	1875	0.03567	1875	0.00983
1876	0.08334	1876	0.03565	1876	0.00984
1877	0.08341	1877	0.03577	1877	0.00982
1878	0.08323	1878	0.03588	1878	0.00985
1879	0.08307	1879	0.03569	1879	0.00976
1880	0.08302	1880	0.03571	1880	0.00967
1881	0.08303	1881	0.03575	1881	0.00955
1882	0.08292	1882	0.0358	1882	0.00943
1883	0.0829	1883	0.03583	1883	0.00946
1884	0.08291	1884	0.03579	1884	0.00952
1885	0.08313	1885	0.03584	1885	0.0095
1886	0.08298	1886	0.03583	1886	0.00958
1887	0.08293	1887	0.03592	1887	0.00967
1888	0.08285	1888	0.03595	1888	0.00962
1889	0.08321	1889	0.03594	1889	0.00962
1890	0.08312	1890	0.03585	1890	0.00961
1891	0.08319	1891	0.03605	1891	0.00955
1892	0.08314	1892	0.03607	1892	0.00957
1893	0.08354	1893	0.0361	1893	0.00957
1894	0.08351	1894	0.03608	1894	0.00955
1895	0.08351	1895	0.03616	1895	0.00972
1896	0.08322	1896	0.03631	1896	0.00973
1897	0.0833	1897	0.03655	1897	0.00977
1898	0.08339	1898	0.03669	1898	0.00984
1899	0.08346	1899	0.03662	1899	0.00983
1900	0.0831	1900	0.03664	1900	0.00991
1901	0.08339	1901	0.03664	1901	0.00991
1902	0.08345	1902	0.03668	1902	0.00987
1903	0.08351	1903	0.03653	1903	0.00992
1904	0.08369	1904	0.03635	1904	0.00995
1905	0.0833	1905	0.03612	1905	0.0099
1906	0.08343	1906	0.03604	1906	0.00995
1907	0.08365	1907	0.03615	1907	0.00986
1908	0.08336	1908	0.03615	1908	0.0099
1909	0.08331	1909	0.03605	1909	0.00983
1910	0.08313	1910	0.03611	1910	0.00981
1911	0.08308	1911	0.03616	1911	0.00979
1912	0.08301	1912	0.03618	1912	0.0098
1913	0.08289	1913	0.03615	1913	0.00974
1914	0.08281	1914	0.03598	1914	0.00975
1915	0.08306	1915	0.0359	1915	0.00975
1916	0.08321	1916	0.03584	1916	0.00986
1917	0.08334	1917	0.03584	1917	0.00996
1918	0.0833	1918	0.03593	1918	0.01002
1919	0.08367	1919	0.03602	1919	0.01002
1920	0.08365	1920	0.03617	1920	0.01006
1921	0.08366	1921	0.03621	1921	0.01003
1922	0.0836	1922	0.03639	1922	0.01007
1923	0.08362	1923	0.03642	1923	0.01007
1924	0.08368	1924	0.03647	1924	0.01002
1925	0.08394	1925	0.0364	1925	0.01
1926	0.08409	1926	0.03637	1926	0.00995
1927	0.08417	1927	0.03649	1927	0.00994
1928	0.0842	1928	0.03663	1928	0.01002
1929	0.08413	1929	0.03666	1929	0.01002
1930	0.084	1930	0.03669	1930	0.00995
1931	0.08408	1931	0.03678	1931	0.00989
1932	0.08404	1932	0.03692	1932	0.00988
1933	0.08385	1933	0.0369	1933	0.00997
1934	0.08378	1934	0.03681	1934	0.01003
1935	0.08409	1935	0.03675	1935	0.01001
1936	0.08432	1936	0.03688	1936	0.01004
1937	0.08463	1937	0.03697	1937	0.0101
1938	0.08449	1938	0.0369	1938	0.01021
1939	0.08444	1939	0.03677	1939	0.01015
1940	0.08444	1940	0.03667	1940	0.01014
1941	0.08468	1941	0.03678	1941	0.01006
1942	0.08488	1942	0.03689	1942	0.0101
1943	0.08471	1943	0.03673	1943	0.01011
1944	0.08458	1944	0.03664	1944	0.01003
1945	0.08466	1945	0.0365	1945	0.01001
1946	0.08455	1946	0.03662	1946	0.01004
1947	0.08463	1947	0.03666	1947	0.01002
1948	0.08472	1948	0.0365	1948	0.01006
1949	0.08413	1949	0.03635	1949	0.00997
1950	0.08426	1950	0.03642	1950	0.00989
1951	0.0844	1951	0.03637	1951	0.00994
1952	0.08451	1952	0.03653	1952	0.00985
1953	0.0845	1953	0.0364	1953	0.00989
1954	0.08456	1954	0.0365	1954	0.00997
1955	0.08436	1955	0.03653	1955	0.01003
1956	0.08455	1956	0.03655	1956	0.01015
1957	0.08451	1957	0.03646	1957	0.0102
1958	0.08433	1958	0.03654	1958	0.01022
1959	0.0842	1959	0.0366	1959	0.01029
1960	0.08441	1960	0.03667	1960	0.01025
1961	0.08439	1961	0.03664	1961	0.01014
1962	0.08452	1962	0.03651	1962	0.01014
1963	0.08446	1963	0.03648	1963	0.01007
1964	0.08456	1964	0.03644	1964	0.01008
1965	0.08477	1965	0.03649	1965	0.01001
1966	0.08509	1966	0.03646	1966	0.00994
1967	0.08501	1967	0.03661	1967	0.00996
1968	0.08455	1968	0.03643	1968	0.00996
1969	0.08426	1969	0.03655	1969	0.00993
1970	0.08443	1970	0.03665	1970	0.00989
1971	0.08427	1971	0.03672	1971	0.00981
1972	0.08408	1972	0.03659	1972	0.00988
1973	0.08383	1973	0.0365	1973	0.00993
1974	0.08367	1974	0.03618	1974	0.00998
1975	0.08414	1975	0.03623	1975	0.01001
1976	0.08446	1976	0.03612	1976	0.01003
1977	0.08441	1977	0.03604	1977	0.00998
1978	0.08433	1978	0.03595	1978	0.01002
1979	0.08418	1979	0.03584	1979	0.00995
1980	0.08412	1980	0.03578	1980	0.00994
1981	0.08431	1981	0.03584	1981	0.00994
1982	0.08417	1982	0.03602	1982	0.01004
1983	0.08406	1983	0.03627	1983	0.01006
1984	0.08424	1984	0.03627	1984	0.01016
1985	0.08449	1985	0.03617	1985	0.01019
1986	0.08501	1986	0.03624	1986	0.01024
1987	0.08476	1987	0.03623	1987	0.01023
1988	0.08489	1988	0.03623	1988	0.01018
1989	0.08504	1989	0.03619	1989	0.01013
1990	0.085	1990	0.03603	1990	0.01012
1991	0.08469	1991	0.03595	1991	0.01011
1992	0.08458	1992	0.03616	1992	0.01013
1993	0.08445	1993	0.03611	1993	0.01014
1994	0.08497	1994	0.03593	1994	0.01017
1995	0.08484	1995	0.03588	1995	0.01016
1996	0.08486	1996	0.03564	1996	0.01016
1997	0.08496	1997	0.03572	1997	0.01017
1998	0.08529	1998	0.03576	1998	0.01012
1999	0.08553	1999	0.0356	1999	0.01005
[truncated: 38,001 more rows]
